# Supplementary material for: The zinc-finger bearing xenogeneic silencer MucR in α-proteobacteria balances adaptation and regulatory integrity
Source: ISME J. 2021 Sep 28;16(3):738–49. doi: 10.1038/s41396-021-01118-2 (PMC8857273; doi:10.1038/s41396-021-01118-2)
Supplement: Supplementary file 2 — Table S1 [file 41396_2021_1118_MOESM2_ESM.xlsx]

## Sheet: Table S1
Table S1. Strains, plasmids and primers used in this study
Names	Descriptionsa	Source
Sinorhizobium fredii
SF45436	CCBAU45436 Wild type, Nalr	Tian et al. 2012
ΔmucR1	CCBAU45436 ΔmucR1::Gm, Nalr,Genr	Jiao et al. 2016
Escherichia coli
DH5a	fhuA2 D(argF_lacZ)U169 phoA glnV44 F80D(lacZ)M15 gyrA96 recA1 relA1 endA1 thi-1 hsdR17	Tiangen Biochemical Technology Co., Ltd
BL21(DE3)	F- ompT hsdSB(rB- mB-) gal dcm(DE3)	Tiangen Biochemical Technology Co., Ltd
Plasmids
pRK2013	Helper plasmid, ColE1, Tra+, Kmr	Ditta et al. 1980
pBBR1MCS-2	Broad-host cloning vector, Kmr	Kovach et al. 1995
pJQ200SK	A suicide vector with sacB counter-selectable marker, Genr.	Quandt and Hynes 1993
pBGST-MucR1	pBBR1MCS-2 derived plasmid expressing GST-MucR1 under the control of PmucR1	This study
pJQGST-MucR1	pJQ200SK derived plasmid used to construct GST-MucR1 in situ expression strain	This study
pET30a-SUMO	Protein expression plasmid carrying SUMO coding sequence, Kmr	Biovector Science Lab
pHis-MucR1	plasmids expressing His6-SUMO-MucR1 derived from pET30a-SUMO	This study
pHis-MucR2	plasmids expressing His6-SUMO-MucR2 derived from pET30a-SUMO	This study
Primers	Sequence (5'-3')	Usage
mucR1_PGXF	GTCgaattcATGAGTGAGAATACGCTCGG	gst-mucR1 coding sequce construction
mucR1_PGXR	GTAgcggccGCGGGCAGGTCCGTTTACTT	gst-mucR1 coding sequce construction
PmucR1_F	TTTCCCcatatgTAGTGCGACGAGGTCAGAGC	pBGST-MucR1 construction
PmucR1_R	TTTCCCgacgtcACCGAGCGTATTCTCACTCAT	pBGST-MucR1 construction
gst-mucR1_F	TTTCCCgacgtcATGTCCCCTATACTAGGTTATTGG	pBGST-MucR1 construction
gst-mucR1_R	TTTCCCcatatgCGGGCAGGTCCGTTTACTT	pBGST-MucR1 construction
PmucR1-GST-MucR1-UF	ATCGAATTCCTGCAGCCCAGGATGACGAAGCTGTCGGTTATAG	pJQGST-MucR1 construction
PmucR1-GST-MucR1-UR	GGACAACCACCCAACATGTTGTGC	pJQGST-MucR1 construction
PmucR1-GST-MucR1-DF	GCACAACATGTTGGGTGGTTGTCC	pJQGST-MucR1 construction
PmucR1-GST-MucR1-DR	AGAACTAGTGGATCCCCCTTTACTTGCCGCGACGCTTGCGA	pJQGST-MucR1 construction
mucR1_PETF	TGTTCCAGGGGCCCCTGGGAATGAGTGAGAATACGCTCGG	pHis-MucR1 construction
mucR1_PETR	TGGTGCTCGAGCGGCGGGGAGGGCAGGTCCGTTTACTTG	pHis-MucR1 construction
mucR2_PETF	TGTTCCAGGGGCCCCTGGGAATGACAGAAACCACGCTCG	pHis-MucR2 construction
mucR2_PETR	TGGTGCTCGAGCGGCGGGGACGTTCTACTTACCACGACGC	pHis-MucR2 construction
PvisN_F	Cy5-CATATTAGATTCGGAAGGACCGACGACG	Probe visN amplification
PvisN_R	CTGTGCCTTCAATGCCGCCAATC	Probe visN amplification
peak_0937_F	CCGAAGTAAATGTAGCGAAATG	ChIP-qPCR
peak_0937_R	ATTAGATCAGCCTTTGCCTTAA	ChIP-qPCR
peak_0956_F	CGACTTGCTTTCACCATCT	ChIP-qPCR
peak_0956_R	GACGGTCAGGAAGAATCAC	ChIP-qPCR
peak_1085_F	AGCCCAGTTCTACTCCATT	ChIP-qPCR
peak_1085_R	ACTCAATACTTTGCGTTGTCTA	ChIP-qPCR
peak_1035_F	TACTAGACTATCGGGCATTACA	ChIP-qPCR
peak_1035_R	TGGTGTCGCTCTTTAGGA	ChIP-qPCR
peak_0112_F	GATATGCTGCTCGCTGAC	ChIP-qPCR
peak_0112_R	ATCACAACTCAAGCTGGAATT	ChIP-qPCR
peak_0063_F	ACTTCCTGTGCCTTCAATG	ChIP-qPCR
peak_0063_R	AGTTCTCTGCTACTGCCA	ChIP-qPCR
peak_0696_F	AAGGCAGATGACCAAGATTG	ChIP-qPCR
peak_0696_R	GAGTTCCTTCAGCGACAC	ChIP-qPCR
znuAF	CGATCACGACATTGACCAG	ChIP-qPCR (reference for ChIP)
znuAR	CCGAGATTCACGCCAAGA	ChIP-qPCR (reference for ChIP)
Nalr,Genr, and Kmr indicate resistance to nalidixic acid, gentamycin, kanamycin.
Reference:
Ditta G, Stanfield S, Corbin D, Helinski DR. 1980. Broad host range DNA cloning system for gram-negative bacteria: construction of a gene bank of Rhizobium meliloti. PNAS. 77:7347–7351.
Jiao J, Wu LJ, Zhang B, Hu Y, Li Y, Zhang XX, Guo HJ, Liu LX, Chen WX, Zhang Z, et al. 2016. MucR Is Required for Transcriptional Activation of Conserved Ion Transporters to Support Nitrogen Fixation of Sinorhizobium fredii in Soybean Nodules. MPMI. 29:352–361.
Kovach ME, Elzer PH, Steven Hill D, Robertson GT, Farris MA, Roop RM, Peterson KM. 1995. Four new derivatives of the broad-host-range cloning vector pBBR1MCS, carrying different antibiotic-resistance cassettes. Gene [Internet] 166:175–176.
Tian CF, Zhou YJ, Zhang YM, Li QQ, Zhang YZ, Li DF, Wang S, Wang J, Gilbert LB, Li YR, et al. 2012. Comparative genomics of rhizobia nodulating soybean suggests extensive recruitment of lineage-specific genes in adaptations. PNAS. 109:8629–8634.
Quandt J, Hynes MF. 1993. Versatile suicide vectors which allow direct selection for gene replacement in gram-negative bacteria. Gene. 127:15-21
