# Supplementary material for: The zinc-finger bearing xenogeneic silencer MucR in α-proteobacteria balances adaptation and regulatory integrity
Source: ISME J. 2021 Sep 28;16(3):738–49. doi: 10.1038/s41396-021-01118-2 (PMC8857273; doi:10.1038/s41396-021-01118-2)
Supplement: Supplementary file 3 — Table S2 [file 41396_2021_1118_MOESM3_ESM.xlsx]

## Sheet: Table S2
Table S2. MucR1 targets and transcriptional profiles of associated genes under free-living and symiotic conditions. FC, free-living cells; BC, bacteroids.
Unique_tag	peakID	peak.AT%	replicon	peak start	peak end	summit position	FC (OD600=1.2)			BC (soybean_JD17)			FC (OD600=1.2)		BC (soybean_JD17)		geneID (target genes)	RPKM				FC-mucR1/FC-WT (OD600=1.2)		BC-mucR1/BC-WT (soybean_JD17)		gene. GC%	gene type	Pangenome subset	gene length	COG_ID	COG class	COG_annotation	GeneName
							Rep_1	Rep_2	Rep_3	Rep_1	Rep_2	Rep_3	Recruitment level	q-value	Recruitment level	q-value		FC-mucR1 (OD600=1.2)	FC-WT (OD600=1.2)	BC-mucR1 (soybean_JD17)	BC-WT (soybean_JD17)	log2R	padj	log2R	padj
peak_0001-SF45436_c00110	peak_0001	0.455	cSF45436	8548	8890	8718	0	0	1	0	0	0	1.9479	0			SF45436_c00110	122.264	69.9305	120.322	224.762	0.806006	0.000229758	-0.901501	1.60983e-08	0.638258	CDS	IV	528	COG0689	J	{COG0689 RNase PH J Translation, ribosomal structure and biogenesis }	Name=Ribonuclease PH (EC 2.7.7.56)
peak_0001-SF45436_c00120	peak_0001	0.455	cSF45436	8548	8890	8718	0	0	1	0	0	0	1.9479	0			SF45436_c00120	39.5833	54.8542	49.5216	60.0291	-0.470711	0.414737	-0.277604	0.418966	0.633333	CDS	I	1080	COG1420	K	{COG1420 Transcriptional regulator of heat shock gene K Transcription }	Name=Heat-inducible transcription repressor HrcA
peak_0002-SF45436_c00220	peak_0002	0.465	cSF45436	18349	18717	18536	1	0	1	0	0	0	2.10927	0			SF45436_c00220	204.084	286.618	630.551	271.439	-0.489968	0.00654987	1.21598	1.65555e-29	0.577381	CDS	I	672	COG5375	S	{COG5375 Uncharacterized protein conserved in bacteria S Function unknown }	Name=FIG00984261: hypothetical protein
peak_0002-SF45436_c00230	peak_0002	0.465	cSF45436	18349	18717	18536	1	0	1	0	0	0	2.10927	0			SF45436_c00230	47.5199	44.7764	67.4082	89.5667	0.0857945	0.843912	-0.410039	0.120009	0.640625	CDS	I	960	COG0616	O	{COG0616 Periplasmic serine proteases (ClpP class) OU Multiple classes}	Name=macromolecule metabolism%3B macromolecule degradation%3B degradation of proteins2C peptides2C glycopeptides
peak_0004-SF45436_c00320	peak_0004	0.485	cSF45436	29728	30107	29914	1	1	1	0	0	0	2.06347	0			SF45436_c00320	202.445	174.778	124.994	190.35	0.212007	0.179735	-0.606791	0.000316979	0.653543	CDS	I	2286	COG0281	C	{COG0281 Malic enzyme C Energy production and conversion }	Name=NADP-dependent malic enzyme (EC 1.1.1.40)
peak_0004-SF45436_c00330	peak_0004	0.485	cSF45436	29728	30107	29914	1	1	1	0	0	0	2.06347	0			SF45436_c00330	49.9069	42.6155	21.2906	29.8902	0.227862	0.60534	-0.489452	0.355009	0.67067	CDS	I	2748	COG0249	L	{COG0249 Mismatch repair ATPase (MutS family) L Replication, recombination and repair }	Name=DNA mismatch repair protein MutS
peak_0005-SF45436_c00430	peak_0005	0.505	cSF45436	41676	42166	41928	1	1	1	1	1	1	11.7428	0	4.83494	0	SF45436_c00430	13.0095	17.2217	93.7885	77.4304	-0.404658	0.788801	0.276511	0.521702	0.648284	CDS	I	816	COG0204	I	{COG0204 1-acyl-sn-glycerol-3-phosphate acyltransferase I Lipid transport and metabolism }	Name=1-acyl-sn-glycerol-3-phosphate acyltransferase (EC 2.3.1.51)
peak_0006-SF45436_c00500	peak_0006	0.465	cSF45436	49765	50582	49874	0	0	0	0	0	0	1.1395	1.90823e-10			SF45436_c00500	113.09	97.2124	122.221	68.8445	0.218255	0.36226	0.828084	0.00148904	0.581509	CDS	I	411	COG1396	K	{COG1396 Predicted transcriptional regulators K Transcription }	Name=Transcriptional regulator
peak_0007-SF45436_c00510	peak_0007	0.495	cSF45436	49765	50582	50427	0	0	0	0	0	0	1.62983	2.85503e-152			SF45436_c00510	919.748	452.948	580.731	1346.7	1.02189	1.24126e-40	-1.21349	8.64908e-75	0.64145	CDS	I	1269	COG0192	H	{COG0192 S-adenosylmethionine synthetase H Coenzyme transport and metabolism }	Name=S-adenosylmethionine synthetase (EC 2.5.1.6)
peak_0011-SF45436_c01320	peak_0011	0.44	cSF45436	131479	131932	131733	1	1	1	0	0	0	1.67813	1.42728e-185			SF45436_c01320	67.1141	83.792	141.696	160.649	-0.320198	0.565419	-0.181111	0.31594	0.581871	CDS	III	342	COG1476	K	{COG1476 Predicted transcriptional regulators K Transcription }	Name=Phage-related transcriptional regulator
peak_0011-SF45436_c01340	peak_0011	0.44	cSF45436	131479	131932	131733	1	1	1	0	0	0	1.67813	1.42728e-185			SF45436_c01340	1.54254	2.96287	3.17729	5.90773	-0.941686	0.793922	-0.894807	0.536854	0.532258	CDS	IV	186			｛NA}	Name=hypothetical protein
peak_0012-SF45436_c01430	peak_0012	0.47	cSF45436	141184	141630	141404	1	1	1	1	1	1	8.90806	0	3.65483	0	SF45436_c01430	148.027	171.541	416.798	782.047	-0.212695	0.664557	-0.907908	3.35148e-28	0.602941	CDS	I	816	COG1117	P	{COG1117 ABC-type phosphate transport system, ATPase component P Inorganic ion transport and metabolism }	Name=Phosphate transport ATP-binding protein PstB (TC 3.A.1.7.1)
peak_0013-SF45436_c01510	peak_0013	0.5	cSF45436	148308	148826	148571	1	1	1	1	1	1	10.3966	0	5.49599	0	SF45436_c01510	137.033	108.3	128.633	150.339	0.339495	0.0949807	-0.224955	0.236628	0.609453	CDS	I	402	COG2967	P	{COG2967 Uncharacterized protein affecting Mg2+/Co2+ transport P Inorganic ion transport and metabolism }	Name=ApaG protein
peak_0013-SF45436_c01520	peak_0013	0.5	cSF45436	148308	148826	148571	1	1	1	1	1	1	10.3966	0	5.49599	0	SF45436_c01520	9.33049	14.7854	18.7383	29.0343	-0.664152	0.599631	-0.631772	0.235832	0.653659	CDS	I	615	COG0558	I	{COG0558 Phosphatidylglycerophosphate synthase I Lipid transport and metabolism }	Name=Putative phosphatidylglycerophosphate synthase
peak_0014-SF45436_c01670	peak_0014	0.485	cSF45436	162830	163322	163074	1	1	1	1	1	1	2.28363	0	4.35076	0	SF45436_c01670	257.056	605.529	282.005	87.9009	-1.23611	1.45029e-28	1.68177	3.23523e-22	0.634391	CDS	I	1797	COG1960	I	{COG1960 Acyl-CoA dehydrogenases I Lipid transport and metabolism }	Name=Acyl-CoA dehydrogenase (EC 1.3.8.7)
peak_0014-SF45436_c01680	peak_0014	0.485	cSF45436	162830	163322	163074	1	1	1	1	1	1	2.28363	0	4.35076	0	SF45436_c01680	226.518	206.064	129.196	157.943	0.136536	0.342003	-0.289842	0.117057	0.666126	CDS	II	3696	COG0790	T	{COG0790 FOG: TPR repeat, SEL1 subfamily R General function prediction only }	Name=TPR repeat2C SEL1 subfamily
peak_0017-SF45436_c02100	peak_0017	0.495	cSF45436	216306	216630	216472	0	0	1	0	0	0	1.7432	7.76658e-229	1.67498	2.25751e-108	SF45436_c02100	120.952	112.415	153.277	160.989	0.105604	0.643119	-0.0708146	0.640552	0.654138	CDS	I	7503	COG3321	Q	{COG3321 Polyketide synthase modules and related proteins Q Secondary metabolites biosynthesis, transport and catabolism }	Name=Capsular polysaccharide biosynthesis fatty acid synthase WcbR
peak_0017-SF45436_c02130	peak_0017	0.495	cSF45436	216306	216630	216472	0	0	1	0	0	0	1.7432	7.76658e-229	1.67498	2.25751e-108	SF45436_c02130	237.403	251.889	259.671	300.608	-0.0854471	0.974276	-0.211197	0.0835995	0.632155	CDS	I	1188	COG1596	M	{COG1596 Periplasmic protein involved in polysaccharide export M Cell wall/membrane/envelope biogenesis }	Name=Capsular polysaccharide biosynthesis/export periplasmic protein WcbA%3B Capsular polysaccharide export system protein KpsC
peak_0018-SF45436_c02170	peak_0018	0.455	cSF45436	220852	221173	221018	0	0	1	0	0	0	1.67455	3.39954e-171			SF45436_c02170	5.73825	3.67396	29.5488	16.4826	0.643276	0.735654	0.842159	0.175218	0.7	CDS	IV	150			｛NA}	Name=hypothetical protein
peak_0018-SF45436_c02180	peak_0018	0.455	cSF45436	220852	221173	221018	0	0	1	0	0	0	1.67455	3.39954e-171			SF45436_c02180	15.6143	16.8702	30.1518	18.6877	-0.111611	0.983761	0.690156	0.281993	0.639456	CDS	IV	147			｛NA}	Name=HYPOTHETICAL UNKNOWN TRANSMEMBRANE PROTEIN
peak_0018-SF45436_c02190	peak_0018	0.455	cSF45436	220852	221173	221018	0	0	1	0	0	0	1.67455	3.39954e-171			SF45436_c02190	9.36135	10.8129	62.7977	71.9477	-0.207966	0.949557	-0.196237	0.511888	0.676367	CDS	II	2268	COG0744	M	{COG0744 Membrane carboxypeptidase (penicillin-binding protein) M Cell wall/membrane/envelope biogenesis }	Name=Multimodular transpeptidase-transglycosylase (EC 2.4.1.129) (EC 3.4.-.-)
peak_0021-SF45436_c02250	peak_0021	0.5	cSF45436	230153	236096	230532	1	1	1	1	1	1	5.10997	0	4.15615	0	SF45436_c02250	867.449	1074.79	196.992	422.506	-0.309209	0.00140701	-1.10084	1.09595e-20	0.538012	CDS	IV	171			｛NA}	Name=hypothetical protein
peak_0021-SF45436_c02260	peak_0021	0.5	cSF45436	230153	236096	230532	1	1	1	1	1	1	5.10997	0	4.15615	0	SF45436_c02260	42.872	66.5113	142.649	236.819	-0.633564	0.140485	-0.731308	1.29559e-06	0.557471	CDS	IV	174			｛NA}	Name=hypothetical protein
peak_0024-SF45436_c02270	peak_0024	0.515	cSF45436	230153	236096	232624	1	1	1	1	1	1	18.1363	0	20.9448	0	SF45436_c02270	314.279	100.823	86.6137	51.8561	1.64022	1.05633e-27	0.740081	0.0224521	0.510469	CDS	IV	3009	COG3593	L	{COG0419 ATPase involved in DNA repair L Replication, recombination and repair }	Name=ATPase involved in DNA repair
peak_0028-SF45436_c02280	peak_0028	0.525	cSF45436	230153	236096	235476	1	1	1	1	1	1	15.8224	0	18.5315	0	SF45436_c02280	648.651	361.209	133.71	106.278	0.844607	1.11779e-21	0.331261	0.298684	0.554404	CDS	IV	579	COG4245	S	{COG4245 Uncharacterized protein encoded in toxicity protection region of plasmid R478, contains von Willebrand factor (vWF) domain R General function prediction only }	Name=hypothetical protein
peak_0029-SF45436_c02300	peak_0029	0.485	cSF45436	236964	237335	237145	0	0	1	0	0	0	1.35958	2.55188e-59			SF45436_c02300	105.176	57.5603	22.6992	16.1666	0.869652	0.000298825	0.489623	0.559686	0.555256	CDS	IV	2226	COG4248	R	{COG4248 Uncharacterized protein with protein kinase and helix-hairpin-helix DNA-binding domains R General function prediction only }	Name=Putative chaperonin
peak_0032-SF45436_c02310	peak_0032	0.5	cSF45436	238084	246812	240379	1	1	1	1	1	1	11.3208	0	12.1436	0	SF45436_c02310	64.2342	34.9574	22.0514	25.9676	0.877741	0.00673412	-0.235844	0.682573	0.542289	CDS	IV	402			｛NA}	Name=hypothetical protein
peak_0034-SF45436_c02320	peak_0034	0.495	cSF45436	238105	246824	242810	1	1	1	0	0	0	3.42759	0			SF45436_c02320	190.856	129.314	353.376	224.105	0.561607	0.000609618	0.657029	5.75293e-06	0.552632	CDS	IV	684			｛NA}	Name=hypothetical protein
peak_0034-SF45436_c02330	peak_0034	0.495	cSF45436	238105	246824	242810	1	1	1	0	0	0	3.42759	0			SF45436_c02330	867.983	615.11	743.197	1205.67	0.496823	7.40751e-13	-0.698017	1.30008e-28	0.520202	CDS	IV	198			｛NA}	Name=hypothetical protein
peak_0035-SF45436_c02320	peak_0035	0.48	cSF45436	238084	246812	243067	0	0	0	1	1	1			3.69242	0	SF45436_c02320	190.856	129.314	353.376	224.105	0.561607	0.000609618	0.657029	5.75293e-06	0.552632	CDS	IV	684			｛NA}	Name=hypothetical protein
peak_0035-SF45436_c02330	peak_0035	0.48	cSF45436	238084	246812	243067	0	0	0	1	1	1			3.69242	0	SF45436_c02330	867.983	615.11	743.197	1205.67	0.496823	7.40751e-13	-0.698017	1.30008e-28	0.520202	CDS	IV	198			｛NA}	Name=hypothetical protein
peak_0037-SF45436_c02340	peak_0037	0.52	cSF45436	238084	246812	244014	1	1	1	1	1	1	21.6387	0	28.6958	0	SF45436_c02340	468.121	181.764	37.3248	21.2056	1.36481	7.32151e-32	0.815687	0.12959	0.508772	CDS	IV	285			｛NA}	Name=hypothetical protein
peak_0042-SF45436_c02370	peak_0042	0.485	cSF45436	247511	248158	248005	0	0	1	0	0	0	1.34863	2.29462e-53			SF45436_c02370	167.634	81.7353	73.042	54.9419	1.03629	4.03535e-08	0.41082	0.337531	0.571536	CDS	IV	1335			｛NA}	Name=FIG014574: hypothetical protein
peak_0043-SF45436_c02380	peak_0043	0.445	cSF45436	248567	250118	248739	0	0	0	0	0	0	1.35963	9.17255e-57			SF45436_c02380	226.097	105.038	25.2554	9.39178	1.10604	9.58472e-12	1.42712	0.02949	0.562393	CDS	IV	585			｛NA}	Name=Phage T7 exclusion protein associated hypothetical protein
peak_0046-SF45436_c02390	peak_0046	0.525	cSF45436	250465	252339	250937	1	1	1	1	1	1	17.1932	0	23.8962	0	SF45436_c02390	186.359	88.9876	21.4789	13.1222	1.06641	2.53519e-09	0.710914	0.367819	0.558152	CDS	IV	1926	COG4928	R	{COG4928 Predicted P-loop ATPase R General function prediction only }	Name=Phage T7 exclusion protein
peak_0047-SF45436_c02400	peak_0047	0.44	cSF45436	250465	252339	251992	1	1	1	1	1	1	3.16153	0	2.86878	0	SF45436_c02400	3.24195	4.67029	5.00827	3.10406	-0.526649	0.874478	0.690156	0.724392	0.559322	CDS	IV	177			｛NA}	Name=hypothetical protein
peak_0047-SF45436_c02410	peak_0047	0.44	cSF45436	250465	252339	251992	1	1	1	1	1	1	3.16153	0	2.86878	0	SF45436_c02410	3.02651	4.06926	5.45469	6.08534	-0.427113	0.914065	-0.157841	0.901626	0.576477	CDS	IV	1896	COG0465	O	{COG0465 ATP-dependent Zn proteases O Posttranslational modification, protein turnover, chaperones }	Name=Cell division protein FtsH (EC 3.4.24.-)
peak_0051-SF45436_c02420	peak_0051	0.52	cSF45436	253784	257914	255642	1	1	1	1	1	1	9.08098	0	9.15342	0	SF45436_c02420	209.856	152.207	48.9666	125.581	0.463367	0.00250553	-1.35875	7.80788e-09	0.504762	CDS	IV	525	COG1487	R	{COG1487 Predicted nucleic acid-binding protein, contains PIN domain R General function prediction only }	Name=hypothetical protein
peak_0055-SF45436_c02510	peak_0055	0.485	cSF45436	263203	263658	263416	1	1	1	0	0	0	2.69029	0			SF45436_c02510	131.01	81.7833	275.249	481.682	0.679802	0.00103634	-0.807344	9.71159e-15	0.60274	CDS	I	219	COG0361	J	{COG0361 Translation initiation factor 1 (IF-1) J Translation, ribosomal structure and biogenesis }	Name=Translation initiation factor 1
peak_0055-SF45436_c02520	peak_0055	0.485	cSF45436	263203	263658	263416	1	1	1	0	0	0	2.69029	0			SF45436_c02520	49.4358	34.166	50.4376	80.0683	0.532994	0.179631	-0.666732	0.0180019	0.661836	CDS	I	621	COG0424	Q	{COG0424 Nucleotide-binding protein implicated in inhibition of septum formation D Cell cycle control, cell division, chromosome partitioning }	Name=Septum formation protein Maf
peak_0056-SF45436_c02580	peak_0056	0.505	cSF45436	267492	267852	267671	1	0	1	0	0	0	1.78249	1.7354e-216			SF45436_c02580	8.17953	6.9491	39.528	33.1338	0.235191	0.884677	0.254571	0.743094	0.633772	CDS	III	912	COG0583	K	{COG0583 Transcriptional regulator K Transcription }	Name=Transcriptional regulator2C LysR family
peak_0056-SF45436_c02590	peak_0056	0.505	cSF45436	267492	267852	267671	1	0	1	0	0	0	1.78249	1.7354e-216			SF45436_c02590	11.9824	11.0815	14.6259	18.9089	0.112762	0.922651	-0.37054	0.602365	0.638051	CDS	IV	1293	COG0599	R	{COG0599 Uncharacterized homolog of gamma-carboxymuconolactone decarboxylase subunit S Function unknown }	Name=4-carboxymuconolactone decarboxylase (EC 4.1.1.44)
peak_0057-SF45436_c02620	peak_0057	0.44	cSF45436	277094	277576	277345	1	1	1	1	1	1	3.60677	0	3.53942	0	SF45436_c02620	33.4613	10.7119	2.44407	3.86275	1.64328	0.00140506	-0.660342	0.724663	0.593879	CDS	II	1209			｛NA}	Name=hypothetical protein
peak_0060-SF45436_c02650	peak_0060	0.45	cSF45436	288232	288649	288445	1	1	1	1	1	1	4.88546	0	3.04771	0	SF45436_c02650	35.8319	27.9756	60.0003	47.3892	0.357076	0.505195	0.34041	0.511529	0.636119	CDS	II	1113	COG4977	K	{COG4977 Transcriptional regulator containing an amidase domain and an AraC-type DNA-binding HTH domain K Transcription }	Name=Transcriptional regulator containing an amidase domain and an AraC-type DNA-binding HTH domain
peak_0061-SF45436_c02800	peak_0061	0.48	cSF45436	300858	301874	301367	1	1	1	1	1	1	15.6538	0	25.6656	0	SF45436_c02800	52.3602	19.8407	17.058	21.9972	1.40001	0.000266945	-0.366875	0.569285	0.671633	CDS	I	1611	COG0840	NT	{COG0840 Methyl-accepting chemotaxis protein NT Multiple classes}	Name=Methyl-accepting chemotaxis protein
peak_0062-SF45436_c02900	peak_0062	0.465	cSF45436	310584	310952	310774	1	0	1	0	0	0	1.84047	3.01176e-261			SF45436_c02900	0	0	1.61469	3.00229	NA	NA	-0.894807	0.686706	0.590164	CDS	IV	183			｛NA}	Name=hypothetical protein
peak_0062-SF45436_c02910	peak_0062	0.465	cSF45436	310584	310952	310774	1	0	1	0	0	0	1.84047	3.01176e-261			SF45436_c02910	61.9936	9.67695	4.74892	7.35829	2.6795	2.66741e-10	-0.631772	0.620215	0.639286	CDS	I	1680	COG1766	NU	{COG1766 Flagellar biosynthesis/type III secretory pathway lipoprotein NU Multiple classes}	Name=Flagellar M-ring protein FliF
peak_0063-SF45436_c02930	peak_0063	0.58	cSF45436	312538	313495	312929	1	1	1	1	1	1	16.8335	0	15.451	0	SF45436_c02930	141.901	30.243	69.2675	8.18917	2.23022	1.181e-18	3.08039	5.85218e-12	0.627371	CDS	I	738	COG2771	K	{COG2771 DNA-binding HTH domain-containing proteins K Transcription }	Name=putative GerE/LuxR family transcriptional regulator
peak_0064-SF45436_c02950	peak_0064	0.47	cSF45436	315276	315685	315489	1	1	1	0	0	0	2.26518	0			SF45436_c02950	73.1724	49.3149	64.1216	118.611	0.569276	0.0578042	-0.887351	9.79889e-05	0.588367	CDS	I	447			｛NA}	Name=(U95165) OrfY
peak_0065-SF45436_c02960	peak_0065	0.425	cSF45436	316242	316657	316457	1	1	1	0	0	0	2.11195	0			SF45436_c02960	76.828	76.3288	28.1027	33.9899	0.00940413	0.910142	-0.274395	0.575641	0.595568	CDS	I	1083	COG1377	N	{COG1377 Flagellar biosynthesis pathway, component FlhB NU Multiple classes}	Name=Flagellar biosynthesis protein FlhB
peak_0066-SF45436_c03000	peak_0066	0.435	cSF45436	320220	320527	320373	1	1	1	0	0	0	3.00022	0	1.76518	2.10514e-125	SF45436_c03000	100.892	13.4577	15.1532	16.771	2.90631	1.27921e-17	-0.146346	0.837277	0.612943	CDS	I	819	COG1291	N	{COG1291 Flagellar motor component N Cell motility }	Name=Flagellar motor rotation protein MotA
peak_0066-SF45436_c03010	peak_0066	0.435	cSF45436	320220	320527	320373	1	1	1	0	0	0	3.00022	0	1.76518	2.10514e-125	SF45436_c03010	2.51678	2.41708	0	0	0.0583137	0.981101	NA	NA	0.535088	CDS	IV	114			｛NA}	Name=hypothetical protein
peak_0066-SF45436_c03020	peak_0066	0.435	cSF45436	320220	320527	320373	1	1	1	0	0	0	3.00022	0	1.76518	2.10514e-125	SF45436_c03020	62.1644	6.71204	6.44013	10.5658	3.21127	4.20171e-12	-0.714235	0.478011	0.59359	CDS	I	780			｛NA}	Name=Flagellar basal-body rod protein FlgF
peak_0068-SF45436_c03260	peak_0068	0.575	cSF45436	340933	341419	341180	0	0	0	1	1	1	1.69655	1.59562e-184	3.77947	0	SF45436_c03260	82.829	17.6317	3.95743	6.9495	2.23196	3.36114e-11	-0.812345	0.534773	0.627976	CDS	I	672	COG0745	TK	{COG0745 Response regulators consisting of a CheY-like receiver domain and a winged-helix DNA-binding domain TK Multiple classes}	Name=Transcriptional regulator
peak_0069-SF45436_c03290	peak_0069	0.465	cSF45436	344554	344909	344730	1	1	1	1	1	0	3.67716	0	2.48276	0	SF45436_c03290	140.05	28.5229	2.80615	5.21765	2.29575	5.01905e-19	-0.894807	0.569422	0.605888	CDS	I	1053	COG1344	N	{COG1344 Flagellin and related hook-associated proteins N Cell motility }	Name=Flagellar hook-associated protein FlgL
peak_0070-SF45436_c03310	peak_0070	0.43	cSF45436	345671	346274	345958	1	1	1	1	1	1	1.83478	3.54454e-287	2.92061	0	SF45436_c03310	177.248	31.841	7.22304	7.93605	2.47682	5.63642e-26	-0.135815	0.899628	0.586667	CDS	I	450	COG5443	N	{COG5443 Flagellar biosynthesis regulator FlbT N Cell motility }	Name=Flagellar basal-body rod modification protein FlgD
peak_0071-SF45436_c03400	peak_0071	0.495	cSF45436	353533	354016	353781	1	1	1	1	1	1	7.00915	0	4.17824	0	SF45436_c03400	26.083	26.163	61.4854	46.6174	-0.00442203	0.964234	0.399376	0.407611	0.634343	CDS	II	990	COG1216	G	{COG1216 Predicted glycosyltransferases R General function prediction only }	Name=Glycosyl transferase2C group 2 family protein
peak_0071-SF45436_c03410	peak_0071	0.495	cSF45436	353533	354016	353781	1	1	1	1	1	1	7.00915	0	4.17824	0	SF45436_c03410	188.087	18.3698	99.481	150.785	3.35599	1.62442e-36	-0.6	0.00185312	0.634444	CDS	I	900	COG0190	H	{COG0190 5,10-methylene-tetrahydrofolate dehydrogenase/Methenyl tetrahydrofolate cyclohydrolase H Coenzyme transport and metabolism }	Name=Methylenetetrahydrofolate dehydrogenase (NADP+) (EC 1.5.1.5) / Methenyltetrahydrofolate cyclohydrolase (EC 3.5.4.9)
peak_0072-SF45436_c03420	peak_0072	0.455	cSF45436	356099	356455	356275	0	0	0	1	0	0			1.80149	9.22401e-143	SF45436_c03420	4.17024	4.80605	46.6711	48.1806	-0.204721	0.970052	-0.0459245	0.860335	0.64438	CDS	I	1032	COG1609	K	{COG1609 Transcriptional regulators K Transcription }	Name=Transcriptional regulator AglR2C LacI family
peak_0072-SF45436_c03430	peak_0072	0.455	cSF45436	356099	356455	356275	0	0	0	1	0	0			1.80149	9.22401e-143	SF45436_c03430	83.6037	104.42	331.799	544.163	-0.320758	0.497091	-0.71373	1.00789e-13	0.623988	CDS	I	1359	COG1653	G	{COG1653 ABC-type sugar transport system, periplasmic component G Carbohydrate transport and metabolism }	Name=Alpha-glucosides-binding periplasmic protein AglE precursor
peak_0074-SF45436_c03620	peak_0074	0.56	cSF45436	377695	378200	377951	0	0	0	1	1	1			4.34242	0	SF45436_c03620	11.9547	4.59245	34.4736	13.7355	1.38024	0.166091	1.32759	0.0143245	0.654167	CDS	I	240			｛NA}	Name=FIG00984811: hypothetical protein
peak_0074-SF45436_c03630	peak_0074	0.56	cSF45436	377695	378200	377951	0	0	0	1	1	1			4.34242	0	SF45436_c03630	6.83125	4.92048	26.3829	9.81105	0.473351	0.785485	1.42712	0.0253638	0.64881	CDS	IV	168	COG2224	C	｛NA}	Name=Isocitrate lyase (EC 4.1.3.1)
peak_0074-SF45436_c03640	peak_0074	0.56	cSF45436	377695	378200	377951	0	0	0	1	1	1			4.34242	0	SF45436_c03640	11.3951	13.4842	51.5532	67.0213	-0.242856	0.924845	-0.378557	0.233733	0.666667	CDS	I	1410	COG3800	R	{COG3800 Predicted transcriptional regulator R General function prediction only }	Name=Predicted transcriptional regulator
peak_0077-SF45436_c03650	peak_0077	0.465	cSF45436	380408	381552	381278	1	1	1	0	0	0	3.04035	0			SF45436_c03650	80.1961	62.4286	47.4525	44.8311	0.361325	0.219554	0.0819858	0.976836	0.564236	CDS	IV	1152			｛NA}	Name=hypothetical protein
peak_0077-SF45436_c03660	peak_0077	0.465	cSF45436	380408	381552	381278	1	1	1	0	0	0	3.04035	0			SF45436_c03660	966.07	696.291	67.7329	96.0856	0.472438	3.4115e-13	-0.504464	0.0448098	0.578082	CDS	I	1095	COG0687	E	{COG0687 Spermidine/putrescine-binding periplasmic protein E Amino acid transport and metabolism }	Name=Putrescine ABC transporter putrescine-binding protein PotF (TC 3.A.1.11.2)
peak_0078-SF45436_c03670	peak_0078	0.435	cSF45436	382754	383079	382934	0	0	0	0	0	0	1.43068	8.99125e-75			SF45436_c03670	122.426	99.0622	36.098	31.8816	0.305504	0.167733	0.179194	0.858007	0.626527	CDS	I	1146	COG3842	E	{COG3842 ABC-type spermidine/putrescine transport systems, ATPase components E Amino acid transport and metabolism }	Name=Putrescine transport ATP-binding protein PotG (TC 3.A.1.11.2)
peak_0079-SF45436_c03800	peak_0079	0.48	cSF45436	401816	402162	401991	1	1	1	0	1	0	3.58102	0	1.89997	8.97367e-177	SF45436_c03800	47.8188	46.4712	28.1417	31.0683	0.0412402	0.895341	-0.142734	0.772832	0.642857	CDS	III	504	COG1607	I	{COG1607 Acyl-CoA hydrolase I Lipid transport and metabolism }	Name=cytosolic long-chain acyl-CoA thioester hydrolase family protein
peak_0080-SF45436_c03810	peak_0080	0.555	cSF45436	402952	403570	403250	1	1	1	1	1	1	7.56292	0	6.81615	0	SF45436_c03810	1170.19	1537.41	369.36	299.444	-0.393768	5.10659e-08	0.302742	0.0820636	0.610153	CDS	I	1044	COG1840	P	{COG1840 ABC-type Fe3+ transport system, periplasmic component P Inorganic ion transport and metabolism }	Name=Ferric iron ABC transporter2C iron-binding protein
peak_0080-SF45436_c03820	peak_0080	0.555	cSF45436	402952	403570	403250	1	1	1	1	1	1	7.56292	0	6.81615	0	SF45436_c03820	540.506	1216.55	2379.16	3402.26	-1.17042	9.92801e-52	-0.516045	3.56581e-49	0.606452	CDS	I	465	COG1959	K	{COG1959 Predicted transcriptional regulator K Transcription }	Name=Iron-responsive repressor RirA
peak_0081-SF45436_c03830	peak_0081	0.535	cSF45436	402949	404227	404018	1	1	1	0	0	0	2.58756	0			SF45436_c03830	2.03484	1.95423	3.14349	4.87074	0.0583137	0.981987	-0.631772	0.698856	0.556738	CDS	IV	282			｛NA}	Name=hypothetical protein
peak_0081-SF45436_c03840	peak_0081	0.535	cSF45436	402949	404227	404018	1	1	1	0	0	0	2.58756	0			SF45436_c03840	8105.64	6343.28	529.509	624.465	0.353698	9.68505e-68	-0.237966	0.00260174	0.608396	CDS	I	1596	COG0747	E	{COG0747 ABC-type dipeptide transport system, periplasmic component E Amino acid transport and metabolism }	Name=Dipeptide-binding ABC transporter2C periplasmic substrate-binding component (TC 3.A.1.5.2)
peak_0082-SF45436_c03850	peak_0082	0.41	cSF45436	405488	405826	405649	0	0	1	0	0	0	1.73376	1.0279e-208			SF45436_c03850	537.569	466.373	66.7421	82.8229	0.204964	0.0120363	-0.311432	0.265039	0.606965	CDS	I	1005	COG0601	EP	{COG0601 ABC-type dipeptide/oligopeptide/nickel transport systems, permease components EP Multiple classes}	Name=Dipeptide transport system permease protein DppB (TC 3.A.1.5.2)
peak_0083-SF45436_c03920	peak_0083	0.465	cSF45436	412477	412886	412679	1	1	1	0	0	0	1.95828	0			SF45436_c03920	175.815	219.264	398.798	351.132	-0.318608	0.243665	0.183642	0.419864	0.60401	CDS	I	798	COG1595	K	{COG1595 DNA-directed RNA polymerase specialized sigma subunit, sigma24 homolog K Transcription }	Name=DNA-directed RNA polymerase specialized sigma subunit2C sigma24-like
peak_0083-SF45436_c03930	peak_0083	0.465	cSF45436	412477	412886	412679	1	1	1	0	0	0	1.95828	0			SF45436_c03930	20.9207	34.4434	76.95	62.9543	-0.719294	0.268458	0.289618	0.546077	0.619792	CDS	II	192			｛NA}	Name=hypothetical protein
peak_0084-SF45436_c03950	peak_0084	0.52	cSF45436	413651	414046	413844	1	1	1	1	1	0	6.34726	0	1.73583	8.49454e-141	SF45436_c03950	123.593	152.611	195.477	102.84	-0.304256	0.411206	0.926596	2.87147e-06	0.553846	CDS	IV	195			｛NA}	Name=hypothetical protein
peak_0084-SF45436_c03960	peak_0084	0.52	cSF45436	413651	414046	413844	1	1	1	1	1	0	6.34726	0	1.73583	8.49454e-141	SF45436_c03960	66.0769	78.4891	546.205	467.839	-0.248348	0.736667	0.223432	0.165724	0.581818	CDS	IV	165	COG5487	S	｛NA}	Name=protein of unknown function DUF1328
peak_0084-SF45436_c03970	peak_0084	0.52	cSF45436	413651	414046	413844	1	1	1	1	1	0	6.34726	0	1.73583	8.49454e-141	SF45436_c03970	140.562	145.668	97.0651	106.647	-0.0514847	0.978822	-0.135815	0.547427	0.656174	CDS	I	1239	COG0665	E	{COG0665 Glycine/D-amino acid oxidases (deaminating) E Amino acid transport and metabolism }	Name=D-amino acid dehydrogenase small subunit (EC 1.4.99.1)
peak_0085-SF45436_c04000	peak_0085	0.48	cSF45436	416989	417643	417312	1	1	1	1	1	1	9.52977	0	14.1264	0	SF45436_c04000	74.2147	103.606	5305.39	1731.04	-0.481325	0.180559	1.61582	0	0.690667	CDS	IV	375			｛NA}	Name=miscellaneous%3B hypothetical/partial homology
peak_0085-SF45436_c04020	peak_0085	0.48	cSF45436	416989	417643	417312	1	1	1	1	1	1	9.52977	0	14.1264	0	SF45436_c04020	109.48	65.0194	44.5824	65.0628	0.751723	0.00119947	-0.545358	0.0889751	0.67193	CDS	II	1140	COG3970	R	{COG3970 Fumarylacetoacetate (FAA) hydrolase family protein R General function prediction only }	Name=Fumarylacetoacetate hydrolase family protein
peak_0086-SF45436_c04230	peak_0086	0.435	cSF45436	440681	441223	440965	1	1	1	1	1	1	8.71213	0	5.58494	0	SF45436_c04230	126.16	132.888	75.4438	75.9835	-0.0749528	0.990708	-0.010284	0.887903	0.617021	CDS	IV	141			｛NA}	Name=hypothetical protein
peak_0087-SF45436_c04280	peak_0087	0.51	cSF45436	446214	446644	446424	1	1	1	1	1	1	5.76953	0	2.9297	0	SF45436_c04280	106.39	91.849	240.121	93.7372	0.212023	0.399103	1.35707	8.22899e-14	0.615385	CDS	I	507	COG0494	V	{COG0494 NTP pyrophosphohydrolases including oxidative damage repair enzymes LR Multiple classes}	Name=NUDIX hydrolase
peak_0088-SF45436_c04370	peak_0088	0.5	cSF45436	456626	457442	457031	1	1	1	1	1	1	13.8426	0	20.6397	0	SF45436_c04370	486.02	274.359	237.749	160.642	0.82495	7.54073e-16	0.565591	0.00237469	0.653736	CDS	I	696	COG1376	M	{COG1376 Uncharacterized protein conserved in bacteria S Function unknown }	Name=ErfK/YbiS/YcfS/YnhG
peak_0089-SF45436_c04720	peak_0089	0.43	cSF45436	493301	493634	493466	0	0	1	0	1	0	2.00001	0	2.27179	5.8978e-280	SF45436_c04720	49.9528	52.8321	45.9105	64.6286	-0.080849	0.989171	-0.493348	0.126434	0.676033	CDS	I	1815	COG0323	L	{COG0323 DNA mismatch repair enzyme (predicted ATPase) L Replication, recombination and repair }	Name=DNA mismatch repair protein MutL
peak_0089-SF45436_c04730	peak_0089	0.43	cSF45436	493301	493634	493466	0	0	1	0	1	0	2.00001	0	2.27179	5.8978e-280	SF45436_c04730	39.5856	18.6893	28.778	21.499	1.08277	0.0145133	0.420695	0.58156	0.634783	CDS	IV	1725	COG0784	T	{COG0784 FOG: CheY-like receiver T Signal transduction mechanisms }	Name=Two component sensor kinase
peak_0090-SF45436_c04870	peak_0090	0.495	cSF45436	507182	507666	507383	1	1	1	0	0	0	2.02205	0			SF45436_c04870	350.422	647.009	198.275	195.301	-0.884693	4.14318e-17	0.0217982	0.907686	0.647569	CDS	I	1152	COG0489	D	{COG0489 ATPases involved in chromosome partitioning D Cell cycle control, cell division, chromosome partitioning }	Name=Scaffold protein for [4Fe-4S] cluster assembly ApbC2C MRP-like
peak_0091-SF45436_c04890	peak_0091	0.44	cSF45436	509664	510131	509893	1	1	1	1	1	1	4.09818	0	3.37947	0	SF45436_c04890	43.1425	47.9527	20.9731	29.6085	-0.152502	0.932474	-0.497471	0.349402	0.621451	CDS	I	1902	COG3158	P	{COG3158 K+ transporter P Inorganic ion transport and metabolism }	Name=Kup system potassium uptake protein
peak_0092-SF45436_c05050	peak_0092	0.455	cSF45436	524929	525527	525236	1	1	1	1	1	1	11.3236	0	8.19509	0	SF45436_c05050	514.798	431.21	1131.29	755.104	0.255615	0.0027907	0.583225	5.89507e-14	0.631816	CDS	I	1779	COG0457	R	{COG5010 Flp pilus assembly protein TadD, contains TPR repeats U Intracellular trafficking, secretion, and vesicular transport }	Name=FIG140336: TPR domain protein
peak_0094-SF45436_c05130	peak_0094	0.41	cSF45436	530135	530472	530307	1	1	1	0	0	0	2.70529	0	1.97836	1.86763e-181	SF45436_c05130	3.05226	6.83982	2570.33	448.108	-1.16408	0.522041	2.52003	0	0.64539	CDS	III	282			｛NA}	Name=HYPOTHETICAL/UNKNOWN SIGNAL PEPTIDE PROTEIN
peak_0094-SF45436_c05150	peak_0094	0.41	cSF45436	530135	530472	530307	1	1	1	0	0	0	2.70529	0	1.97836	1.86763e-181	SF45436_c05150	149.989	137.523	99.5725	102.078	0.125189	0.523421	-0.0358506	0.812037	0.626594	CDS	I	549	COG1704	S	{COG1704 Uncharacterized conserved protein S Function unknown }	Name=LemA protein
peak_0097-SF45436_c05360	peak_0097	0.435	cSF45436	553603	554050	553829	1	1	1	1	1	1	3.34403	0	3.73398	0	SF45436_c05360	922.499	4.42646	26.8194	19.8585	7.70325	1.08553e-201	0.433519	0.582877	0.628916	CDS	I	1245	COG4638	PR	{COG4638 Phenylpropionate dioxygenase and related ring-hydroxylating dioxygenases, large terminal subunit PR Multiple classes}	Name=Benzoate 12C2-dioxygenase (EC 1.14.12.10)
peak_0098-SF45436_c05690	peak_0098	0.42	cSF45436	587417	587972	587502	0	0	1	0	0	0	1.1439	7.49704e-10			SF45436_c05690	457.115	481.558	1233.15	846.892	-0.0751534	0.986567	0.542097	3.66769e-13	0.65725	CDS	I	531	COG5342	R	{COG5342 Invasion protein B, involved in pathogenesis R General function prediction only }	Name=Signal recognition particle GTPase
peak_0098-SF45436_c05700	peak_0098	0.42	cSF45436	587417	587972	587502	0	0	1	0	0	0	1.1439	7.49704e-10			SF45436_c05700	1424.51	615.544	407.006	455.676	1.21054	1.76925e-80	-0.162961	0.076999	0.610169	CDS	I	885	COG1622	C	{COG1622 Heme/copper-type cytochrome/quinol oxidases, subunit 2 C Energy production and conversion }	Name=Cytochrome c oxidase polypeptide II (EC 1.9.3.1)
peak_0099-SF45436_c06070	peak_0099	0.465	cSF45436	619270	619646	619455	1	0	1	0	0	0	2.17663	0			SF45436_c06070	345.004	385.085	224.352	227.229	-0.158567	0.693146	-0.0183814	0.761896	0.628395	CDS	II	810	COG1651	O	{COG1651 Protein-disulfide isomerase O Posttranslational modification, protein turnover, chaperones }	Name=Periplasmic thiol:disulfide interchange protein DsbA
peak_0100-SF45436_c06110	peak_0100	0.465	cSF45436	624486	624807	624652	0	0	1	0	0	0	1.79855	6.8226e-249			SF45436_c06110	56.1698	60.8921	103.536	85.4584	-0.116461	0.960184	0.276837	0.495838	0.657026	CDS	III	2697	COG0574	G	{COG0574 Phosphoenolpyruvate synthase/pyruvate phosphate dikinase G Carbohydrate transport and metabolism }	Name=Pyruvate2Cphosphate dikinase (EC 2.7.9.1)
peak_0101-SF45436_c06240	peak_0101	0.49	cSF45436	643956	644613	644279	1	1	1	1	1	1	7.62586	0	7.31953	0	SF45436_c06240	90.0623	100.087	192.575	188.478	-0.152253	0.887838	0.0310272	0.939437	0.605381	CDS	III	669	COG2905	T	{COG2905 Predicted signal-transduction protein containing cAMP-binding and CBS domains T Signal transduction mechanisms }	Name=Inosine-5'-monophosphate dehydrogenase (EC 1.1.1.205)
peak_0102-SF45436_c06310	peak_0102	0.56	cSF45436	648566	649156	648866	1	1	1	1	1	1	9.84644	0	8.46177	0	SF45436_c06310	20.1142	34.6256	58.6286	54.8692	-0.783621	0.211796	0.0956072	0.951586	0.636243	CDS	I	756	COG0175	EH	{COG0175 3'-phosphoadenosine 5'-phosphosulfate sulfotransferase (PAPS reductase)/FAD synthetase and related enzymes EH Multiple classes}	Name=Phosphoadenylyl-sulfate reductase [thioredoxin] (EC 1.8.4.8) / Adenylyl-sulfate reductase [thioredoxin] (EC 1.8.4.10)
peak_0102-SF45436_c06330	peak_0102	0.56	cSF45436	648566	649156	648866	1	1	1	1	1	1	9.84644	0	8.46177	0	SF45436_c06330	17.793	12.1041	35.8862	26.9741	0.555813	0.506338	0.411855	0.536218	0.630491	CDS	I	387			｛NA}	Name=FIG00984365: hypothetical protein
peak_0104-SF45436_c06500	peak_0104	0.475	cSF45436	664969	665459	665171	1	1	1	0	0	0	2.31943	0			SF45436_c06500	23.04	20.0398	28.2057	37.0442	0.201272	0.799703	-0.39326	0.397097	0.631818	CDS	IV	660	COG0625	O	{COG0625 Glutathione S-transferase O Posttranslational modification, protein turnover, chaperones }	Name=Glutathione S-transferase (EC 2.5.1.18)
peak_0105-SF45436_c06530	peak_0105	0.53	cSF45436	666736	667175	666953	1	1	1	0	0	0	3.21928	0			SF45436_c06530	62.3977	81.2079	284.678	230.6	-0.380128	0.44388	0.303939	0.13778	0.630081	CDS	I	492	COG1846	K	{COG1846 Transcriptional regulators K Transcription }	Name=Organic hydroperoxide resistance transcriptional regulator
peak_0105-SF45436_c06540	peak_0105	0.53	cSF45436	666736	667175	666953	1	1	1	0	0	0	3.21928	0			SF45436_c06540	505.319	525.689	292.694	257.175	-0.0570145	0.969887	0.186643	0.490874	0.638298	CDS	I	423	COG1764	V	{COG1764 Predicted redox protein, regulator of disulfide bond formation O Posttranslational modification, protein turnover, chaperones }	Name=Organic hydroperoxide resistance protein
peak_0106-SF45436_c06560	peak_0106	0.45	cSF45436	669260	669600	669429	0	0	1	0	0	0	1.97307	0			SF45436_c06560	163.396	192.386	137.856	145.486	-0.235632	0.55509	-0.0777182	0.640009	0.651866	CDS	I	1554	COG0433	L	{COG0433 Predicted ATPase R General function prediction only }	Name=ATPase component BioM of energizing module of biotin ECF transporter
peak_0106-SF45436_c06570	peak_0106	0.45	cSF45436	669260	669600	669429	0	0	1	0	0	0	1.97307	0			SF45436_c06570	368.679	469.762	375.939	281.001	-0.349564	0.0218412	0.419926	0.00586265	0.689567	CDS	I	393	COG0776	L	｛NA}	Name=Mlr6145 protein
peak_0108-SF45436_c06710	peak_0108	0.49	cSF45436	680494	681103	680798	1	1	1	1	1	1	9.22122	0	12.3222	0	SF45436_c06710	270.866	116.506	320.608	289.459	1.21717	5.98806e-16	0.147451	0.641512	0.630872	CDS	I	447	COG3909	C	{COG3909 Cytochrome c556 C Energy production and conversion }	Name=Cytochrome c-556
peak_0109-SF45436_c06810	peak_0109	0.435	cSF45436	693931	694337	694100	0	0	1	0	0	0	1.34607	2.56012e-48			SF45436_c06810	31.0176	53.0614	135.099	115.081	-0.774576	0.0973204	0.23137	0.544565	0.641892	CDS	II	888	COG2514	Q	{COG2514 Predicted ring-cleavage extradiol dioxygenase R General function prediction only }	Name=Glyoxalase family protein
peak_0109-SF45436_c06820	peak_0109	0.435	cSF45436	693931	694337	694100	0	0	1	0	0	0	1.34607	2.56012e-48			SF45436_c06820	3225.9	4824.35	1059.71	1073.51	-0.580632	2.35797e-54	-0.0186724	0.421292	0.600473	CDS	I	423	COG0589	T	{COG0589 Universal stress protein UspA and related nucleotide-binding proteins T Signal transduction mechanisms }	Name=Universal stress family protein
peak_0110-SF45436_c06850	peak_0110	0.45	cSF45436	696567	697857	696712	0	0	0	0	0	0	1.37758	8.95653e-55			SF45436_c06850	112.447	143.062	225.645	113.769	-0.347398	0.319151	0.987956	6.68702e-08	0.634343	CDS	III	495			｛NA}	Name=FIG01076572: hypothetical protein
peak_0111-SF45436_c06860	peak_0111	0.46	cSF45436	697171	697778	697483	1	1	1	1	1	1	12.313	0	8.56613	0	SF45436_c06860	226.619	305.498	115.626	114.131	-0.43089	0.0178555	0.0187785	0.927582	0.615942	CDS	II	414	COG0229	O	{COG0229 Conserved domain frequently associated with peptide methionine sulfoxide reductase O Posttranslational modification, protein turnover, chaperones }	Name=Peptide methionine sulfoxide reductase MsrB (EC 1.8.4.12)
peak_0111-SF45436_c06880	peak_0111	0.46	cSF45436	697171	697778	697483	1	1	1	1	1	1	12.313	0	8.56613	0	SF45436_c06880	21.0965	12.4021	20.6736	28.0341	0.766424	0.26952	-0.43939	0.426108	0.645276	CDS	I	2244	COG1009	CP	{COG1009 NADH:ubiquinone oxidoreductase subunit 5 (chain L)/Multisubunit Na+/H+ antiporter, MnhA subunit CP Multiple classes}	Name=Na(+) H(+) antiporter subunit A
peak_0112-SF45436_c06950	peak_0112	0.56	cSF45436	703349	704341	703685	1	1	1	1	1	1	4.07895	0	6.92856	0	SF45436_c06950	176.664	913.387	296.172	810.139	-2.37022	2.63659e-111	-1.45173	1.51873e-58	0.613426	CDS	I	432	COG4957	K	{COG4957 Predicted transcriptional regulator K Transcription }	Name=transcriptional regulator
peak_0114-SF45436_c07080	peak_0114	0.475	cSF45436	716031	716354	716194	0	0	0	0	0	0	1.77451	2.39001e-205			SF45436_c07080	122.536	119.553	118.436	143.824	0.0355458	0.823051	-0.280199	0.152947	0.63904	CDS	I	2208	COG0744	M	{COG0744 Membrane carboxypeptidase (penicillin-binding protein) M Cell wall/membrane/envelope biogenesis }	Name=Multimodular transpeptidase-transglycosylase (EC 2.4.1.129) (EC 3.4.-.-)
peak_0114-SF45436_c07090	peak_0114	0.475	cSF45436	716031	716354	716194	0	0	0	0	0	0	1.77451	2.39001e-205			SF45436_c07090	90.12	133.063	534.783	404.433	-0.562193	0.0454685	0.403051	0.0012839	0.619658	CDS	I	468	COG2983	S	{COG2983 Uncharacterized conserved protein S Function unknown }	Name=conserved protein of unknown function%3B putative YcgN protein
peak_0115-SF45436_c07160	peak_0115	0.43	cSF45436	720918	721335	721130	1	1	1	0	0	0	2.49573	0			SF45436_c07160	133.192	88.0019	280.791	248.581	0.597896	0.00337768	0.175781	0.547273	0.657068	CDS	I	1146	COG4235	CO	{COG4235 Cytochrome c biogenesis factor O Posttranslational modification, protein turnover, chaperones }	Name=Cytochrome c heme lyase subunit CcmH
peak_0116-SF45436_c07270	peak_0116	0.445	cSF45436	737610	738008	737802	1	1	1	1	1	1	2.00465	0	2.24125	7.63554e-300	SF45436_c07270	129.316	131.971	35.3474	41.6003	-0.0293178	0.946392	-0.23499	0.584643	0.645609	CDS	I	2232	COG0308	E	{COG0308 Aminopeptidase N E Amino acid transport and metabolism }	Name=Membrane alanine aminopeptidase N (EC 3.4.11.2)
peak_0116-SF45436_c07280	peak_0116	0.445	cSF45436	737610	738008	737802	1	1	1	1	1	1	2.00465	0	2.24125	7.63554e-300	SF45436_c07280	461.311	385.405	160.297	139.449	0.259361	0.00464048	0.201009	0.595373	0.603486	CDS	IV	459	COG0308	E	{COG0308 Aminopeptidase N E Amino acid transport and metabolism }	Name=Membrane alanine aminopeptidase N (EC 3.4.11.2)
peak_0116-SF45436_c07290	peak_0116	0.445	cSF45436	737610	738008	737802	1	1	1	1	1	1	2.00465	0	2.24125	7.63554e-300	SF45436_c07290	26.583	14.0855	63.5661	49.1493	0.916295	0.113794	0.371087	0.444826	0.635783	CDS	I	939	COG0697	GER	{COG2962 Predicted permeases R General function prediction only }	Name=membrane protein2C putative
peak_0117-SF45436_c07330	peak_0117	0.5	cSF45436	741719	742219	741972	0	0	0	1	1	1			4.47067	0	SF45436_c07330	13.1224	20.7194	9.8496	5.96269	-0.658956	0.506774	0.724103	0.572711	0.624031	CDS	I	1290	COG0443	O	{COG0443 Molecular chaperone O Posttranslational modification, protein turnover, chaperones }	Name=Putative heat shock protein YegD
peak_0117-SF45436_c07340	peak_0117	0.5	cSF45436	741719	742219	741972	0	0	0	1	1	1			4.47067	0	SF45436_c07340	272.173	223.367	129.916	85.8262	0.285104	0.0267422	0.598088	0.0232918	0.648746	CDS	I	1674	COG0644	C	{COG0644 Dehydrogenases (flavoproteins) C Energy production and conversion }	Name=Electron transfer flavoprotein-ubiquinone oxidoreductase (EC 1.5.5.1)
peak_0118-SF45436_c07370	peak_0118	0.39	cSF45436	745095	745395	745237	0	0	0	0	0	0	1.18716	5.32206e-15			SF45436_c07370	470.757	93.4005	74.8703	70.5335	2.33348	1.42332e-63	0.0860844	0.961141	0.596847	CDS	I	888	COG4176	E	{COG4176 ABC-type proline/glycine betaine transport system, permease component E Amino acid transport and metabolism }	Name=L-proline glycine betaine ABC transport system permease protein ProW (TC 3.A.1.12.1)
peak_0119-SF45436_c07380	peak_0119	0.52	cSF45436	747207	747528	747371	0	0	1	0	0	0	1.8103	3.63731e-227	1.8527	4.27032e-154	SF45436_c07380	122.467	135.803	500.282	29.0122	-0.149128	0.87398	4.10801	1.78397e-103	0.660066	CDS	II	909	COG0697	GER	｛NA}	Name=Permease of the drug/metabolite transporter (DMT) superfamily
peak_0119-SF45436_c07390	peak_0119	0.52	cSF45436	747207	747528	747371	0	0	1	0	0	0	1.8103	3.63731e-227	1.8527	4.27032e-154	SF45436_c07390	13.4014	7.60533	3.13682	5.83247	0.817306	0.39508	-0.894807	0.540688	0.600849	CDS	II	471	COG1522	K	{COG1522 Transcriptional regulators K Transcription }	Name=Transcriptional regulator2C AsnC family
peak_0120-SF45436_c07460	peak_0120	0.445	cSF45436	754354	754765	754554	1	1	1	1	1	1	2.878	0	2.03474	2.60843e-213	SF45436_c07460	21.436	39.5901	202.087	29.997	-0.885103	0.106564	2.75208	5.40907e-30	0.683908	CDS	IV	174			｛NA}	Name=HYPOTHETICAL UNKNOWN TRANSMEMBRANE PROTEIN
peak_0120-SF45436_c07470	peak_0120	0.445	cSF45436	754354	754765	754554	1	1	1	1	1	1	2.878	0	2.03474	2.60843e-213	SF45436_c07470	41.2231	90.2654	567.201	42.6273	-1.13072	0.000296965	3.73401	5.31222e-110	0.603448	CDS	IV	174			｛NA}	Name=HYPOTHETICAL UNKNOWN TRANSMEMBRANE PROTEIN
peak_0120-SF45436_c07480	peak_0120	0.445	cSF45436	754354	754765	754554	1	1	1	1	1	1	2.878	0	2.03474	2.60843e-213	SF45436_c07480	671.915	1571.64	247.082	269.231	-1.22592	3.92062e-72	-0.123855	0.321189	0.61396	CDS	I	702	COG0625	O	{COG0625 Glutathione S-transferase O Posttranslational modification, protein turnover, chaperones }	Name=Glutathione S-transferase (EC 2.5.1.18)
peak_0124-SF45436_c07630	peak_0124	0.565	cSF45436	768547	769437	769034	1	1	1	1	1	1	13.1993	0	13.2698	0	SF45436_c07630	369.767	362.849	789.919	533.1	0.0272475	0.652482	0.567299	1.78896e-09	0.590759	CDS	I	606	COG1432	S	{COG1432 Uncharacterized conserved protein S Function unknown }	Name=Mll7752 protein
peak_0124-SF45436_c07640	peak_0124	0.565	cSF45436	768547	769437	769034	1	1	1	1	1	1	13.1993	0	13.2698	0	SF45436_c07640	792.021	674.239	2725.79	4086.05	0.232277	0.000379087	-0.584034	6.11945e-72	0.609877	CDS	III	405	COG1758	K	{COG1758 DNA-directed RNA polymerase, subunit K/omega K Transcription }	Name=DNA-directed RNA polymerase omega subunit (EC 2.7.7.6)
peak_0125-SF45436_c08150	peak_0125	0.51	cSF45436	816240	816679	816453	1	1	1	1	1	1	6.28727	0	3.18299	0	SF45436_c08150	166.923	192.628	299.136	409.097	-0.206633	0.657015	-0.45164	2.16424e-05	0.626543	CDS	I	648	COG1611	R	{COG1611 Predicted Rossmann fold nucleotide-binding protein R General function prediction only }	Name=Lysine decarboxylase family
peak_0125-SF45436_c08160	peak_0125	0.51	cSF45436	816240	816679	816453	1	1	1	1	1	1	6.28727	0	3.18299	0	SF45436_c08160	97.8777	91.187	183.149	139.087	0.102152	0.702175	0.397032	0.0999463	0.658859	CDS	II	1665	COG1652	S	{COG1652 Uncharacterized protein containing LysM domain S Function unknown }	Name=LysM domain protein
peak_0126-SF45436_c08450	peak_0126	0.38	cSF45436	845850	846148	846000	1	1	1	0	0	0	2.66955	0	1.80969	2.08262e-123	SF45436_c08450	18.1237	18.2091	72.9388	60.6016	-0.0067813	0.971231	0.267329	0.608264	0.659864	CDS	I	1029	COG1995	H	{COG1995 Pyridoxal phosphate biosynthesis protein H Coenzyme transport and metabolism }	Name=4-hydroxythreonine-4-phosphate dehydrogenase (EC 1.1.1.262)
peak_0127-SF45436_c08460	peak_0127	0.475	cSF45436	846831	847292	847061	1	1	1	1	1	1	2.46017	0	2.51965	0	SF45436_c08460	129.554	122.661	213.356	258.912	0.078875	0.702433	-0.279199	0.0393277	0.617678	CDS	I	939	COG0760	O	{COG0760 Parvulin-like peptidyl-prolyl isomerase O Posttranslational modification, protein turnover, chaperones }	Name=Survival protein SurA precursor (Peptidyl-prolyl cis-trans isomerase SurA) (EC 5.2.1.8)
peak_0128-SF45436_c08490	peak_0128	0.45	cSF45436	851638	851965	851799	1	1	1	0	0	0	2.4425	0	1.86034	3.80347e-147	SF45436_c08490	105.666	99.1311	76.0762	97.1905	0.092102	0.708837	-0.35337	0.159489	0.622336	CDS	I	1173	COG0795	MN	{COG0795 Predicted permeases R General function prediction only }	Name=FIG000988: Predicted permease
peak_0128-SF45436_c08510	peak_0128	0.45	cSF45436	851638	851965	851799	1	1	1	0	0	0	2.4425	0	1.86034	3.80347e-147	SF45436_c08510	102.935	102.177	121.637	131.103	0.0106608	0.887489	-0.108122	0.572503	0.634538	CDS	I	1494	COG0260	E	{COG0260 Leucyl aminopeptidase E Amino acid transport and metabolism }	Name=Cytosol aminopeptidase PepA (EC 3.4.11.1)
peak_0129-SF45436_c08700	peak_0129	0.615	cSF45436	869901	870639	870274	1	1	1	1	1	1	14.7269	0	17.7844	0	SF45436_c08700	312.822	61.4766	271.158	47.7914	2.34723	9.51873e-43	2.50431	4.86537e-36	0.649402	CDS	I	753	COG1028	IQR	{COG1028 Dehydrogenases with different specificities (related to short-chain alcohol dehydrogenases) IQR Multiple classes}	Name=FolM Alternative dihydrofolate reductase 1
peak_0129-SF45436_c08710	peak_0129	0.615	cSF45436	869901	870639	870274	1	1	1	1	1	1	14.7269	0	17.7844	0	SF45436_c08710	1384.72	858.982	5280.87	2563.1	0.688899	2.70041e-33	1.04289	1.70947e-187	0.660407	CDS	I	639	COG3637	M	{COG3637 Opacity protein and related surface antigens M Cell wall/membrane/envelope biogenesis }	Name=Surface antigen
peak_0130-SF45436_c08910	peak_0130	0.505	cSF45436	892960	893388	893171	1	1	1	0	0	0	3.18944	0			SF45436_c08910	50.3093	50.7083	148.77	136.162	-0.0113952	0.953923	0.127755	0.828853	0.633681	CDS	I	1152	COG0349	J	{COG0349 Ribonuclease D J Translation, ribosomal structure and biogenesis }	Name=Ribonuclease D (EC 3.1.26.3)
peak_0131-SF45436_c08960	peak_0131	0.475	cSF45436	897940	898332	898132	1	1	1	0	0	0	2.41495	0			SF45436_c08960	17.0022	22.452	4.3776	32.5582	-0.401118	0.747648	-2.89481	4.30523e-06	0.511111	CDS	IV	135			｛NA}	Name=hypothetical protein
peak_0131-SF45436_c08970	peak_0131	0.475	cSF45436	897940	898332	898132	1	1	1	0	0	0	2.41495	0			SF45436_c08970	216.879	232.154	363.737	346.091	-0.0981908	0.950754	0.0717468	0.952432	0.587927	CDS	III	381	COG0607	P	{COG0607 Rhodanese-related sulfurtransferase P Inorganic ion transport and metabolism }	Name=Rhodanese domain protein
peak_0132-SF45436_c09090	peak_0132	0.495	cSF45436	909202	909637	909415	1	1	1	0	0	0	2.94519	0			SF45436_c09090	422.259	273.936	110.016	116.203	0.624293	3.38697e-09	-0.0789292	0.680884	0.60039	CDS	I	513	COG1846	K	{COG1846 Transcriptional regulators K Transcription }	Name=Transcriptional regulator2C MarR family
peak_0133-SF45436_c09180	peak_0133	0.425	cSF45436	917073	917533	917299	1	1	1	1	1	1	2.76553	0	3.62569	0	SF45436_c09180	53.8262	95.5414	84.6373	52.9172	-0.827818	0.00783199	0.677556	0.0424437	0.633166	CDS	II	597	COG3837	S	{COG3837 Uncharacterized conserved protein, contains double-stranded beta-helix domain S Function unknown }	Name=FIG00983544: hypothetical protein
peak_0133-SF45436_c09190	peak_0133	0.425	cSF45436	917073	917533	917299	1	1	1	1	1	1	2.76553	0	3.62569	0	SF45436_c09190	45.9557	35.1889	205.946	205.14	0.385124	0.378778	0.00565756	0.855162	0.634199	CDS	I	462	COG0054	H	{COG0054 Riboflavin synthase beta-chain H Coenzyme transport and metabolism }	Name=62C7-dimethyl-8-ribityllumazine synthase (EC 2.5.1.78)
peak_0134-SF45436_c09230	peak_0134	0.48	cSF45436	922263	923075	922766	1	1	1	1	1	1	3.84788	0	4.37791	0	SF45436_c09230	630.982	476.093	830.514	969.34	0.406355	3.88672e-07	-0.222998	0.000242379	0.601578	CDS	I	507	COG2913	M	{COG2913 Small protein A (tmRNA-binding) J Translation, ribosomal structure and biogenesis }	Name=Outer membrane lipoprotein OmlA
peak_0134-SF45436_c09240	peak_0134	0.48	cSF45436	922263	923075	922766	1	1	1	1	1	1	3.84788	0	4.37791	0	SF45436_c09240	52.0693	39.8012	85.3632	101.744	0.387621	0.329112	-0.253261	0.300953	0.603704	CDS	I	540	COG5452	S	{COG5452 Uncharacterized conserved protein S Function unknown }	Name=Ubiquinol-cytochrome C chaperone
peak_0135-SF45436_c09390	peak_0135	0.425	cSF45436	934640	934941	934787	1	1	1	0	0	0	4.12965	0	1.74405	6.53386e-113	SF45436_c09390	9.19592	14.1306	66.2954	22.8925	-0.619758	0.650752	1.53404	4.0589e-05	0.653846	CDS	IV	156			｛NA}	Name=hypothetical protein
peak_0135-SF45436_c09410	peak_0135	0.425	cSF45436	934640	934941	934787	1	1	1	0	0	0	4.12965	0	1.74405	6.53386e-113	SF45436_c09410	7.88763	45.451	7.10796	9.44019	-2.52665	1.26517e-06	-0.40938	0.705848	0.608247	CDS	III	291			｛NA}	Name=Nitric oxide reductase activation protein NorF
peak_0136-SF45436_c09430	peak_0136	0.44	cSF45436	935920	936647	936001	0	0	0	0	0	0	1.10091	2.79769e-05			SF45436_c09430	15.9751	454.949	16.0138	13.6641	-4.83181	3.14447e-101	0.228929	0.870819	0.597624	CDS	II	1347	COG3256	P	{COG3256 Nitric oxide reductase large subunit P Inorganic ion transport and metabolism }	Name=Nitric-oxide reductase subunit B (EC 1.7.99.7)
peak_0138-SF45436_c09560	peak_0138	0.545	cSF45436	949472	950169	949805	1	1	1	1	1	1	17.4727	0	13.4707	0	SF45436_c09560	1400.63	1386.62	408.282	578.958	0.0144975	0.318341	-0.503892	1.30118e-08	0.612903	CDS	I	186	COG4459	C	{COG4459 Periplasmic nitrate reductase system, NapE component C Energy production and conversion }	Name=Periplasmic nitrate reductase component NapE
peak_0139-SF45436_c09730	peak_0139	0.48	cSF45436	964694	964981	964838	0	0	0	0	0	0			1.57613	1.02828e-67	SF45436_c09730	238.098	202.833	87.723	100.631	0.23126	0.100317	-0.198053	0.418991	0.621528	CDS	I	576	COG1596	M	{COG1596 Periplasmic protein involved in polysaccharide export M Cell wall/membrane/envelope biogenesis }	Name=Polysaccharide export protein
peak_0139-SF45436_c09740	peak_0139	0.48	cSF45436	964694	964981	964838	0	0	0	0	0	0			1.57613	1.02828e-67	SF45436_c09740	127.248	99.0832	30.8926	57.1828	0.360927	0.0900309	-0.888323	0.0109158	0.645101	CDS	I	2133	COG3206	M	{COG3206 Uncharacterized protein involved in exopolysaccharide biosynthesis M Cell wall/membrane/envelope biogenesis }	Name=putative transmembrane succinoglycan biosynthesis transport protein
peak_0140-SF45436_c09900	peak_0140	0.425	cSF45436	979635	980058	979846	1	1	1	1	1	1	2.6794	0	3.08021	0	SF45436_c09900	70.6886	85.4595	71.0884	82.0147	-0.273762	0.666672	-0.206268	0.458293	0.626087	CDS	I	345	COG3450	R	{COG3450 Predicted enzyme of the cupin superfamily R General function prediction only }	Name=Nucleoside-diphosphate-sugar epimerases
peak_0141-SF45436_c09970	peak_0141	0.46	cSF45436	986757	987041	986901	0	0	1	0	0	0	1.83524	2.49586e-265	1.44192	8.90697e-46	SF45436_c09970	814.042	1354.88	509.127	454.625	-0.734991	7.57284e-25	0.16335	0.44646	0.610329	CDS	I	1278	COG1219	O	{COG1219 ATP-dependent protease Clp, ATPase subunit O Posttranslational modification, protein turnover, chaperones }	Name=ATP-dependent Clp protease ATP-binding subunit ClpX
peak_0143-SF45436_c10020	peak_0143	0.525	cSF45436	994341	994888	994625	1	1	1	1	1	1	9.91597	0	5.31022	0	SF45436_c10020	54.9916	70.6089	120.042	90.9975	-0.360639	0.53175	0.399641	0.203974	0.608333	CDS	I	480	COG1846	K	{COG1846 Transcriptional regulators K Transcription }	Name=Transcriptional regulator2C MarR family
peak_0144-SF45436_c10070	peak_0144	0.545	cSF45436	1002047	1003462	1002301	1	1	1	1	1	1	3.51347	0	2.39399	0	SF45436_c10070	560.069	792.669	50.5973	38.8858	-0.501114	3.87637e-07	0.379816	0.491738	0.554795	CDS	IV	438			｛NA}	Name=hypothetical protein
peak_0145-SF45436_c10080	peak_0145	0.485	cSF45436	1002047	1003462	1002938	1	1	1	1	1	1	7.59508	0	10.2416	0	SF45436_c10080	582.142	645.225	29.3653	35.8317	-0.148432	0.624156	-0.287124	0.543731	0.517598	CDS	IV	483			｛NA}	Name=hypothetical protein
peak_0146-SF45436_c10270	peak_0146	0.415	cSF45436	1017667	1017975	1017829	0	0	0	0	0	0			1.70847	1.32117e-96	SF45436_c10270	475.152	431.362	198.165	200.218	0.139489	0.101483	-0.0148733	0.791861	0.60582	CDS	I	1512	COG1008	C	{COG1008 NADH:ubiquinone oxidoreductase subunit 4 (chain M) C Energy production and conversion }	Name=NADH-ubiquinone oxidoreductase chain M (EC 1.6.5.3)
peak_0147-SF45436_c10380	peak_0147	0.53	cSF45436	1029692	1030112	1029903	1	1	1	0	0	0	2.75049	0			SF45436_c10380	66.5958	77.4224	18.049	23.9712	-0.217321	0.800514	-0.40938	0.498908	0.598604	CDS	II	573			｛NA}	Name=hypothetical protein
peak_0147-SF45436_c10400	peak_0147	0.53	cSF45436	1029692	1030112	1029903	1	1	1	0	0	0	2.75049	0			SF45436_c10400	76.8949	81.5632	49.0326	64.8119	-0.0850292	0.985494	-0.402518	0.213463	0.637795	CDS	I	3429	COG0587	L	{COG0587 DNA polymerase III, alpha subunit L Replication, recombination and repair }	Name=DNA polymerase III alpha subunit (EC 2.7.7.7)
peak_0148-SF45436_c10440	peak_0148	0.48	cSF45436	1037867	1038237	1038044	1	1	1	0	0	0	2.22955	0			SF45436_c10440	13.7896	16.2338	28.4035	24.2767	-0.235417	0.919335	0.2265	0.824401	0.649612	CDS	II	645			｛NA}	Name=FIG00985688: hypothetical protein
peak_0148-SF45436_c10450	peak_0148	0.48	cSF45436	1037867	1038237	1038044	1	1	1	0	0	0	2.22955	0			SF45436_c10450	70.4145	78.7277	42.2126	66.4133	-0.160999	0.890839	-0.653799	0.0382597	0.659341	CDS	II	273			｛NA}	Name=hypothetical protein
peak_0148-SF45436_c10460	peak_0148	0.48	cSF45436	1037867	1038237	1038044	1	1	1	0	0	0	2.22955	0			SF45436_c10460	24.7339	45.9245	8.49104	11.0515	-0.892777	0.0705006	-0.380234	0.699262	0.494253	CDS	IV	174			｛NA}	Name=hypothetical protein
peak_0148-SF45436_c10470	peak_0148	0.48	cSF45436	1037867	1038237	1038044	1	1	1	0	0	0	2.22955	0			SF45436_c10470	177.364	198.728	14.3267	20.8113	-0.164079	0.788925	-0.538663	0.417807	0.548485	CDS	IV	330	COG0784	T	{COG0784 FOG: CheY-like receiver T Signal transduction mechanisms }	Name=TWO COMPONENT RESPONSE REGULATOR
peak_0148-SF45436_c10480	peak_0148	0.48	cSF45436	1037867	1038237	1038044	1	1	1	0	0	0	2.22955	0			SF45436_c10480	80.7466	75.3323	32.4	45.5841	0.100134	0.741104	-0.492537	0.221309	0.641082	CDS	I	1368	COG3706	TK	{COG3706 Response regulator containing a CheY-like receiver domain and a GGDEF domain T Signal transduction mechanisms }	Name=Pole remodelling regulatory diguanylate cyclase
peak_0152-SF45436_c10720	peak_0152	0.48	cSF45436	1063229	1063708	1063446	1	1	1	1	1	1	4.64782	0	2.28447	0	SF45436_c10720	41.3954	58.0339	213.163	209.563	-0.487427	0.367547	0.0245748	0.912304	0.646766	CDS	III	603	COG1225	O	{COG1225 Peroxiredoxin O Posttranslational modification, protein turnover, chaperones }	Name=hypothetical protein
peak_0152-SF45436_c10730	peak_0152	0.48	cSF45436	1063229	1063708	1063446	1	1	1	1	1	1	4.64782	0	2.28447	0	SF45436_c10730	6.61643	9.24266	53.2746	117.486	-0.482255	0.822615	-1.14097	1.39787e-06	0.603774	CDS	II	477	COG3153	R	{COG0456 Acetyltransferases R General function prediction only }	Name=Regulatory protein for C-P lyase
peak_0153-SF45436_c10820	peak_0153	0.47	cSF45436	1073580	1073912	1073754	0	0	1	0	0	0	1.61024	4.897e-134			SF45436_c10820	649.117	468.965	532.687	567.515	0.468996	5.24381e-09	-0.0913716	0.210205	0.631389	CDS	IV	2778	COG1530	J	{COG1530 Ribonucleases G and E J Translation, ribosomal structure and biogenesis }	Name=Cytoplasmic axial filament protein CafA and Ribonuclease G (EC 3.1.4.-)
peak_0153-SF45436_c10840	peak_0153	0.47	cSF45436	1073580	1073912	1073754	0	0	1	0	0	0	1.61024	4.897e-134			SF45436_c10840	100.192	97.9722	138.129	176.599	0.0323185	0.853666	-0.354461	0.0398479	0.640476	CDS	I	1260	COG0860	M	{COG0860 N-acetylmuramoyl-L-alanine amidase M Cell wall/membrane/envelope biogenesis }	Name=N-acetylmuramoyl-L-alanine amidase (EC 3.5.1.28)
peak_0154-SF45436_c10860	peak_0154	0.455	cSF45436	1075161	1075595	1075363	1	1	1	1	1	1	4.9131	0	2.43293	0	SF45436_c10860	135.74	150.349	552.204	636.735	-0.147474	0.869439	-0.205492	0.00759943	0.632029	CDS	I	2454	COG5009	M	{COG5009 Membrane carboxypeptidase/penicillin-binding protein M Cell wall/membrane/envelope biogenesis }	Name=Multimodular transpeptidase-transglycosylase (EC 2.4.1.129) (EC 3.4.-.-)
peak_0155-SF45436_c10940	peak_0155	0.455	cSF45436	1083940	1084397	1084139	1	1	1	0	0	0	1.74307	2.49988e-199			SF45436_c10940	108.739	109.464	159.55	204.778	-0.00959034	0.921554	-0.36005	0.0223832	0.659817	CDS	I	876	COG0566	J	{COG0566 rRNA methylases J Translation, ribosomal structure and biogenesis }	Name=23S rRNA (guanosine-2'-O-) -methyltransferase rlmB (EC 2.1.1.-)
peak_0155-SF45436_c10970	peak_0155	0.455	cSF45436	1083940	1084397	1084139	1	1	1	0	0	0	1.74307	2.49988e-199			SF45436_c10970	144.92	90.6774	159.805	296.901	0.676443	0.000528189	-0.893672	7.18706e-11	0.634354	CDS	I	1176	COG0050	J	{COG0050 GTPases - translation elongation factors J Translation, ribosomal structure and biogenesis }	Name=Translation elongation factor Tu
peak_0156-SF45436_c11010	peak_0156	0.48	cSF45436	1087199	1087609	1087425	0	0	1	0	0	0	1.77983	2.22602e-219			SF45436_c11010	404.163	395.937	659.979	979.332	0.0296689	0.615436	-0.569377	5.54421e-17	0.587571	CDS	I	531	COG0250	K	{COG0250 Transcription antiterminator K Transcription }	Name=Transcription antitermination protein NusG
peak_0157-SF45436_c11060	peak_0157	0.455	cSF45436	1089949	1090612	1090226	1	1	1	1	1	1	9.39036	0	5.77942	0	SF45436_c11060	2323.92	2359.14	979.531	1362.01	-0.021705	0.528823	-0.475575	1.2982e-17	0.590551	CDS	I	381	COG0222	J	{COG0222 Ribosomal protein L7/L12 J Translation, ribosomal structure and biogenesis }	Name=LSU ribosomal protein L7/L12 (P1/P2)
peak_0159-SF45436_c11120	peak_0159	0.505	cSF45436	1100539	1101314	1100791	1	1	1	1	1	1	6.45983	0	3.39979	0	SF45436_c11120	847.946	587.365	1582.21	3028.8	0.529714	7.67903e-14	-0.936807	4.14745e-113	0.590234	CDS	I	471	COG0049	J	{COG0049 Ribosomal protein S7 J Translation, ribosomal structure and biogenesis }	Name=SSU ribosomal protein S7p (S5e)
peak_0159-SF45436_c11130	peak_0159	0.505	cSF45436	1100539	1101314	1100791	1	1	1	1	1	1	6.45983	0	3.39979	0	SF45436_c11130	1327.59	1005.22	1887.47	3551.08	0.401292	5.52329e-14	-0.911807	4.17336e-127	0.592857	CDS	I	2100	COG0480	J	{COG0480 Translation elongation factors (GTPases) J Translation, ribosomal structure and biogenesis }	Name=Translation elongation factor G
peak_0160-SF45436_c11140	peak_0160	0.455	cSF45436	1103193	1103598	1103399	1	1	1	1	1	1	3.3477	0	2.39902	0	SF45436_c11140	422.562	382.157	286.443	492.655	0.144996	0.118075	-0.782332	2.34886e-14	0.635204	CDS	I	1176	COG0050	J	{COG0050 GTPases - translation elongation factors J Translation, ribosomal structure and biogenesis }	Name=Translation elongation factor Tu
peak_0161-SF45436_c11160	peak_0161	0.43	cSF45436	1105086	1105467	1105281	1	1	1	1	1	1	2.19479	0	2.16727	8.90123e-241	SF45436_c11160	1090.96	1051.53	880.372	808.08	0.0531078	0.156251	0.123614	0.54498	0.646048	CDS	IV	582	COG0087	J	{COG0087 Ribosomal protein L3 J Translation, ribosomal structure and biogenesis }	Name=LSU ribosomal protein L3p (L3e)
peak_0162-SF45436_c11200	peak_0162	0.455	cSF45436	1107576	1107930	1107732	0	0	0	0	0	0			1.55094	1.19975e-63	SF45436_c11200	617.017	756.519	383.393	312.125	-0.294068	0.0176277	0.2967	0.0839367	0.551971	CDS	I	279	COG0185	J	{COG0185 Ribosomal protein S19 J Translation, ribosomal structure and biogenesis }	Name=SSU ribosomal protein S19p (S15e)
peak_0162-SF45436_c11210	peak_0162	0.455	cSF45436	1107576	1107930	1107732	0	0	0	0	0	0			1.55094	1.19975e-63	SF45436_c11210	1920.84	2318.13	1047.85	687.478	-0.271219	3.77334e-05	0.608041	4.79437e-14	0.597436	CDS	I	390	COG0091	J	{COG0091 Ribosomal protein L22 J Translation, ribosomal structure and biogenesis }	Name=LSU ribosomal protein L22p (L17e)
peak_0163-SF45436_c11230	peak_0163	0.435	cSF45436	1108872	1110306	1109120	1	1	1	1	1	1	5.94356	0	4.87069	0	SF45436_c11230	1502.48	1411.01	1875.71	770.381	0.0906142	0.0125487	1.28379	7.24003e-95	0.60628	CDS	I	414	COG0197	J	{COG0197 Ribosomal protein L16/L10E J Translation, ribosomal structure and biogenesis }	Name=LSU ribosomal protein L16p (L10e)
peak_0163-SF45436_c11240	peak_0163	0.435	cSF45436	1108872	1110306	1109120	1	1	1	1	1	1	5.94356	0	4.87069	0	SF45436_c11240	1996.97	2477.18	1530.36	721.625	-0.310887	1.99108e-07	1.08455	2.12456e-58	0.572139	CDS	I	201	COG0255	J	{COG0255 Ribosomal protein L29 J Translation, ribosomal structure and biogenesis }	Name=LSU ribosomal protein L29p (L35e)
peak_0164-SF45436_c11260	peak_0164	0.43	cSF45436	1108872	1110306	1110049	1	1	1	1	1	1	2.22406	0	2.34982	0	SF45436_c11260	1573.74	1292.61	1034.61	1154.67	0.283917	5.93517e-10	-0.158399	0.00242529	0.577236	CDS	I	369	COG0093	J	{COG0093 Ribosomal protein L14 J Translation, ribosomal structure and biogenesis }	Name=LSU ribosomal protein L14p (L23e)
peak_0165-SF45436_c11290	peak_0165	0.485	cSF45436	1111236	1112930	1111399	1	1	1	1	1	1	3.11684	0	1.7544	1.26215e-112	SF45436_c11290	932.935	816.735	1080.56	1237.09	0.191908	0.000859891	-0.195173	0.000167103	0.601307	CDS	I	306	COG0199	J	{COG0199 Ribosomal protein S14 J Translation, ribosomal structure and biogenesis }	Name=SSU ribosomal protein S14p (S29e) @ SSU ribosomal protein S14p (S29e)2C zinc-independent
peak_0165-SF45436_c11300	peak_0165	0.485	cSF45436	1111236	1112930	1111399	1	1	1	1	1	1	3.11684	0	1.7544	1.26215e-112	SF45436_c11300	1678.33	1346.66	589.495	814.49	0.317644	2.12296e-12	-0.466417	1.67949e-10	0.593985	CDS	I	399	COG0096	J	{COG0096 Ribosomal protein S8 J Translation, ribosomal structure and biogenesis }	Name=SSU ribosomal protein S8p (S15Ae)
peak_0166-SF45436_c11310	peak_0166	0.4	cSF45436	1111236	1112930	1111960	1	1	1	1	1	1	2.53724	0	1.97981	4.03562e-174	SF45436_c11310	2880.41	2712.12	563.862	810.239	0.0868506	0.000304523	-0.523005	1.96255e-12	0.580524	CDS	I	534	COG0097	J	{COG0097 Ribosomal protein L6P/L9E J Translation, ribosomal structure and biogenesis }	Name=LSU ribosomal protein L6p (L9e)
peak_0167-SF45436_c11320	peak_0167	0.385	cSF45436	1111236	1112930	1112741	0	0	0	1	1	1			1.83783	4.41672e-137	SF45436_c11320	1696.09	1281.82	1553.27	2521.82	0.404014	7.35539e-18	-0.699151	2.00167e-59	0.660767	CDS	I	339	COG0256	J	{COG0256 Ribosomal protein L18 J Translation, ribosomal structure and biogenesis }	Name=LSU ribosomal protein L18p (L5e)
peak_0168-SF45436_c11410	peak_0168	0.435	cSF45436	1118694	1119332	1119022	1	1	1	1	1	1	10.0755	0	10.5296	0	SF45436_c11410	526.007	474.769	1755.59	1793.35	0.147856	0.0642249	-0.030703	0.17795	0.643192	CDS	I	426	COG0203	J	{COG0203 Ribosomal protein L17 J Translation, ribosomal structure and biogenesis }	Name=LSU ribosomal protein L17p
peak_0169-SF45436_c11550	peak_0169	0.45	cSF45436	1130644	1130927	1130783	1	1	1	0	0	0	2.55488	0	1.69243	1.12699e-92	SF45436_c11550	548.135	118.475	54.7491	59.9101	2.20994	1.79017e-69	-0.129962	0.686662	0.658688	CDS	I	1128	COG1062	R	{COG1062 Zn-dependent alcohol dehydrogenases, class III C Energy production and conversion }	Name=S-(hydroxymethyl)glutathione dehydrogenase (EC 1.1.1.284)
peak_0170-SF45436_c11600	peak_0170	0.445	cSF45436	1133728	1134320	1134008	1	1	1	1	1	1	7.93133	0	6.02773	0	SF45436_c11600	1696.61	1634.77	1389.85	899.075	0.0535672	0.0531107	0.628421	1.25116e-19	0.585641	CDS	I	1950	COG2766	T	{COG2766 Putative Ser protein kinase T Signal transduction mechanisms }	Name=Serine protein kinase (prkA protein)2C P-loop containing
peak_0172-SF45436_c11620	peak_0172	0.415	cSF45436	1136774	1138425	1136981	1	1	1	1	1	1	2.72818	0	2.37187	0	SF45436_c11620	138.924	120.452	193.944	177.649	0.205841	0.319232	0.126609	0.804257	0.587363	CDS	I	1551	COG2719	D	{COG2719 Uncharacterized conserved protein S Function unknown }	Name=FIG004684: SpoVR-like protein
peak_0176-SF45436_c11700	peak_0176	0.555	cSF45436	1144299	1145544	1145086	1	1	1	1	1	1	14.4585	0	13.177	0	SF45436_c11700	40.7499	41.9311	19.6992	33.0448	-0.0412219	0.981697	-0.746284	0.126675	0.576812	CDS	I	690	COG3821	S	{COG3821 Predicted membrane protein S Function unknown }	Name=Mlr0671 protein
peak_0176-SF45436_c11710	peak_0176	0.555	cSF45436	1144299	1145544	1145086	1	1	1	1	1	1	14.4585	0	13.177	0	SF45436_c11710	258.449	194.268	93.4149	75.5815	0.411833	0.00217547	0.30562	0.460817	0.582011	CDS	IV	756	COG0596	HR	{COG0596 Predicted hydrolases or acyltransferases (alpha/beta hydrolase superfamily) R General function prediction only }	Name=Alpha/beta hydrolase fold (EC 3.8.1.5)
peak_0177-SF45436_c11750	peak_0177	0.475	cSF45436	1149763	1150055	1149906	0	0	0	0	0	0	1.55986	6.34907e-114			SF45436_c11750	337.319	265.975	109.55	123.133	0.34282	0.00245045	-0.168632	0.427949	0.647963	CDS	I	1497	COG1686	M	{COG1686 D-alanyl-D-alanine carboxypeptidase M Cell wall/membrane/envelope biogenesis }	Name=D-alanyl-D-alanine carboxypeptidase (EC 3.4.16.4)
peak_0177-SF45436_c11760	peak_0177	0.475	cSF45436	1149763	1150055	1149906	0	0	0	0	0	0	1.55986	6.34907e-114			SF45436_c11760	0	1.61139	3.456	0	NA	NA	NA	NA	0.561404	CDS	IV	171			｛NA}	Name=hypothetical protein
peak_0178-SF45436_c11780	peak_0178	0.595	cSF45436	1151390	1152200	1151758	1	1	1	1	1	1	13.2875	0	11.1027	0	SF45436_c11780	191.275	89.5867	70.3543	33.3801	1.09429	6.67769e-10	1.07565	0.00246463	0.604269	CDS	I	609	COG3672	O	{COG3672 Predicted periplasmic protein S Function unknown }	Name=COGs COG3672
peak_0179-SF45436_c11790	peak_0179	0.43	cSF45436	1152551	1153045	1152798	1	1	1	1	1	1	3.94646	0	4.61105	0	SF45436_c11790	343.3	312.711	124.116	102.685	0.134639	0.207077	0.273465	0.456225	0.635838	CDS	I	519			｛NA}	Name=FIG00983977: hypothetical protein
peak_0180-SF45436_c11800	peak_0180	0.435	cSF45436	1152545	1153606	1153432	1	1	1	0	0	0	1.83937	1.66671e-237			SF45436_c11800	0	0	35.2111	20.3489	0.0583137	0.9868	0.791085	0.159401	0.613527	CDS	II	621	COG5388	S	{COG5388 Uncharacterized protein conserved in bacteria S Function unknown }	Name=FIG00984560: hypothetical protein
peak_0180-SF45436_c11810	peak_0180	0.435	cSF45436	1152545	1153606	1153432	1	1	1	0	0	0	1.83937	1.66671e-237			SF45436_c11810	67.0666	52.8565	134.116	139.946	0.343514	0.307739	-0.0613961	0.694334	0.631027	CDS	IV	954	COG0705	O	{COG0705 Uncharacterized membrane protein (homolog of Drosophila rhomboid) R General function prediction only }	Name=INTEGRAL MEMBRANE PROTEIN (Rhomboid family)
peak_0181-SF45436_c11830	peak_0181	0.475	cSF45436	1156895	1157558	1157009	0	0	1	0	0	0	1.29057	3.25777e-35			SF45436_c11830	1898.71	1339.2	577.889	792.751	0.503649	6.54006e-28	-0.456075	6.65879e-10	0.554779	CDS	I	429	COG2905	T	{COG2905 Predicted signal-transduction protein containing cAMP-binding and CBS domains T Signal transduction mechanisms }	Name=Inosine-5'-monophosphate dehydrogenase (EC 1.1.1.205)
peak_0183-SF45436_c11840	peak_0183	0.515	cSF45436	1158418	1159358	1158746	1	1	1	1	1	1	12.4838	0	14.1574	0	SF45436_c11840	303.299	209.736	1817.42	556.551	0.532166	1.98627e-05	1.70731	2.50368e-143	0.642783	CDS	I	963	COG1752	R	{COG1752 Predicted esterase of the alpha-beta hydrolase superfamily R General function prediction only }	Name=UPF0028 protein YchK
peak_0184-SF45436_c11860	peak_0184	0.435	cSF45436	1159862	1160287	1160056	1	1	1	1	1	1	2.5419	0	2.02733	2.24197e-197	SF45436_c11860	830.097	720.078	817.135	863.246	0.205126	0.00101206	-0.0791976	0.141648	0.60356	CDS	I	618	COG0302	H	{COG0302 GTP cyclohydrolase I H Coenzyme transport and metabolism }	Name=GTP cyclohydrolase I (EC 3.5.4.16) type 1
peak_0184-SF45436_c11870	peak_0184	0.435	cSF45436	1159862	1160287	1160056	1	1	1	1	1	1	2.5419	0	2.02733	2.24197e-197	SF45436_c11870	378.699	780.408	458.106	436.954	-1.04318	1.87713e-27	0.068199	0.961931	0.61745	CDS	I	447	COG0822	O	{COG0822 NifU homolog involved in Fe-S cluster formation C Energy production and conversion }	Name=Putative iron-sulfur cluster assembly scaffold protein for SUF system2C SufE2
peak_0185-SF45436_c11980	peak_0185	0.5	cSF45436	1171256	1171760	1171509	1	1	1	1	1	1	8.7584	0	4.94782	0	SF45436_c11980	106.928	72.0759	143.64	98.5648	0.569052	0.0150683	0.543314	0.0320759	0.625	CDS	II	432			｛NA}	Name=FIG00985335: hypothetical protein
peak_0185-SF45436_c11990	peak_0185	0.5	cSF45436	1171256	1171760	1171509	1	1	1	1	1	1	8.7584	0	4.94782	0	SF45436_c11990	3.8255	12.8589	3.93984	9.15698	-1.74904	0.101509	-1.21673	0.275088	0.466667	CDS	IV	150			｛NA}	Name=hypothetical protein
peak_0185-SF45436_c12000	peak_0185	0.5	cSF45436	1171256	1171760	1171509	1	1	1	1	1	1	8.7584	0	4.94782	0	SF45436_c12000	38.3769	35.1015	34.505	37.9111	0.128703	0.81306	-0.135815	0.753645	0.63482	CDS	I	471	COG0456	J	{COG0456 Acetyltransferases R General function prediction only }	Name=IAA acetyltransferase (EC 2.3.1.-)
peak_0186-SF45436_c12350	peak_0186	0.51	cSF45436	1206057	1206455	1206253	1	1	1	1	1	0	4.41292	0	1.66934	1.33303e-98	SF45436_c12350	1774.46	1279.68	471.184	499.922	0.471601	1.31517e-23	-0.0854127	0.27421	0.490991	CDS	I	222	COG1923	T	{COG1923 Uncharacterized host factor I protein R General function prediction only }	Name=RNA-binding protein Hfq
peak_0186-SF45436_c12360	peak_0186	0.51	cSF45436	1206057	1206455	1206253	1	1	1	1	1	0	4.41292	0	1.66934	1.33303e-98	SF45436_c12360	209.709	126.006	77.2781	76.412	0.734894	3.76943e-06	0.0162595	0.939107	0.639456	CDS	I	1323	COG2262	J	{COG2262 GTPases R General function prediction only }	Name=GTP-binding protein HflX
peak_0187-SF45436_c12380	peak_0187	0.475	cSF45436	1209339	1209721	1209532	1	1	1	0	0	0	2.47705	0			SF45436_c12380	89.2943	97.0038	64.8265	69.1446	-0.119473	0.943793	-0.0930329	0.733838	0.602041	CDS	III	588	COG0590	J	{COG0590 Cytosine/adenosine deaminases FJ Multiple classes}	Name=Deoxycytidylate deaminase (EC 3.5.4.12)
peak_0187-SF45436_c12390	peak_0187	0.475	cSF45436	1209339	1209721	1209532	1	1	1	0	0	0	2.47705	0			SF45436_c12390	20.2272	21.312	39.8434	35.7254	-0.0753647	0.995598	0.157389	0.879949	0.661191	CDS	I	1461	COG0007	H	{COG0007 Uroporphyrinogen-III methylase H Coenzyme transport and metabolism }	Name=Siroheme synthase / Precorrin-2 oxidase (EC 1.3.1.76) / Sirohydrochlorin ferrochelatase (EC 4.99.1.4) / Uroporphyrinogen-III methyltransferase (EC 2.1.1.107)
peak_0188-SF45436_c12430	peak_0188	0.52	cSF45436	1213504	1213852	1213674	1	1	1	0	0	0	2.02875	0			SF45436_c12430	349.73	402.644	640.406	373.375	-0.203264	0.451549	0.778361	7.22293e-14	0.623616	CDS	I	813	COG1018	C	{COG1018 Flavodoxin reductases (ferredoxin-NADPH reductases) family 1 C Energy production and conversion }	Name=Ferredoxin--NADP(+) reductase (EC 1.18.1.2)
peak_0189-SF45436_c12490	peak_0189	0.54	cSF45436	1220723	1221165	1220947	1	1	1	0	0	0	2.72506	0			SF45436_c12490	5516.36	5485.18	2695.43	2318.84	0.00817946	0.0202637	0.217112	0.000461435	0.622967	CDS	I	984	COG0834	ET	{COG0834 ABC-type amino acid transport/signal transduction systems, periplasmic component/domain ET Multiple classes}	Name=Glutamate Aspartate periplasmic binding protein precursor GltI (TC 3.A.1.3.4)
peak_0189-SF45436_c12510	peak_0189	0.54	cSF45436	1220723	1221165	1220947	1	1	1	0	0	0	2.72506	0			SF45436_c12510	198.279	192.744	63.9229	77.9269	0.0408475	0.73229	-0.285787	0.32526	0.636364	CDS	I	1188	COG0626	E	{COG0626 Cystathionine beta-lyases/cystathionine gamma-synthases E Amino acid transport and metabolism }	Name=Cystathionine beta-lyase (EC 4.4.1.8)
peak_0190-SF45436_c12570	peak_0190	0.51	cSF45436	1225911	1226698	1226292	1	1	1	1	1	1	8.97528	0	7.83639	0	SF45436_c12570	19038.4	32331.6	22306.8	58089.4	-0.764037	0	-1.38079	0	0.542373	CDS	I	354	COG5490	S	{COG5490 Uncharacterized conserved protein S Function unknown }	Name=FIG00440041: hypothetical protein
peak_0191-SF45436_c12580	peak_0191	0.515	cSF45436	1225848	1227223	1226900	1	1	1	0	0	0	1.64531	2.80944e-147			SF45436_c12580	870.464	1403.42	375.62	394.216	-0.689092	1.01546e-22	-0.0697103	0.417519	0.542373	CDS	I	354	COG2127	O	{COG2127 Uncharacterized conserved protein S Function unknown }	Name=ATP-dependent Clp protease adaptor protein ClpS
peak_0191-SF45436_c12590	peak_0191	0.515	cSF45436	1225848	1227223	1226900	1	1	1	0	0	0	1.64531	2.80944e-147			SF45436_c12590	875.354	1635.04	540.602	569.033	-0.901391	1.02588e-43	-0.0739456	0.284493	0.613718	CDS	I	2493	COG0542	O	{COG0542 ATPases with chaperone activity, ATP-binding subunit O Posttranslational modification, protein turnover, chaperones }	Name=ATP-dependent Clp protease ATP-binding subunit ClpA
peak_0193-SF45436_c12760	peak_0193	0.46	cSF45436	1243838	1244137	1243989	0	0	1	0	0	0	1.71766	1.00508e-188			SF45436_c12760	143.052	135.057	132.623	180.302	0.0829758	0.66708	-0.443089	0.00967009	0.629108	CDS	I	1065	COG1044	M	{COG1044 UDP-3-O-[3-hydroxymyristoyl] glucosamine N-acyltransferase M Cell wall/membrane/envelope biogenesis }	Name=UDP-3-O-[3-hydroxymyristoyl] glucosamine N-acyltransferase (EC 2.3.1.191)
peak_0194-SF45436_c12810	peak_0194	0.525	cSF45436	1249584	1250190	1249907	1	1	1	1	1	1	5.75055	0	6.47734	0	SF45436_c12810	2364.69	2977.4	779.722	884.607	-0.3324	3.12538e-10	-0.182077	0.00353609	0.606202	CDS	I	1290	COG0372	C	{COG0372 Citrate synthase C Energy production and conversion }	Name=Citrate synthase (si) (EC 2.3.3.1)
peak_0194-SF45436_c12820	peak_0194	0.525	cSF45436	1249584	1250190	1249907	1	1	1	1	1	1	5.75055	0	6.47734	0	SF45436_c12820	18.3918	16.6377	15.8865	17.2688	0.144614	0.875805	-0.120366	0.85638	0.65426	CDS	II	2418	COG0658	R	{COG0658 Predicted membrane metal-binding protein R General function prediction only }	Name=DNA internalization-related competence protein ComEC/Rec2
peak_0195-SF45436_c12880	peak_0195	0.5	cSF45436	1256370	1257059	1256701	1	1	1	1	1	1	9.8563	0	13.9265	0	SF45436_c12880	276.883	258.003	174.12	203.374	0.101892	0.398426	-0.224052	0.152677	0.652934	CDS	II	801	COG3827	D	{COG3827 Uncharacterized protein conserved in bacteria S Function unknown }	Name=FIG00441938: hypothetical protein
peak_0196-SF45436_c12900	peak_0196	0.575	cSF45436	1260731	1261743	1260978	1	1	1	1	1	1	4.83061	0	3.66296	0	SF45436_c12900	347.939	230.06	70.5888	98.3286	0.596824	3.26338e-07	-0.478171	0.0536693	0.597619	CDS	III	1260	COG2067	I	{COG2067 Long-chain fatty acid transport protein I Lipid transport and metabolism }	Name=Membrane protein involved in aromatic hydrocarbon degradation
peak_0198-SF45436_c12910	peak_0198	0.49	cSF45436	1262438	1262746	1262597	1	1	1	0	0	0	2.43606	0	1.78016	5.17261e-115	SF45436_c12910	153.852	177.163	476.518	284.482	-0.203539	0.688824	0.744196	1.02544e-09	0.653491	CDS	I	759	COG0790	T	{COG0790 FOG: TPR repeat, SEL1 subfamily R General function prediction only }	Name=Exopolysaccharide production negative regulator precursor
peak_0199-SF45436_c12970	peak_0199	0.405	cSF45436	1269049	1270238	1269704	1	1	1	1	1	1	10.3186	0	18.9874	0	SF45436_c12970	496.132	426.388	557.264	668.743	0.218559	0.0114179	-0.26309	0.000606002	0.670447	CDS	II	2910	COG0643	NT	{COG0643 Chemotaxis protein histidine kinase and related kinases NT Multiple classes}	Name=Soluble lytic murein transglycosylase (EC 3.2.1.-)
peak_0201-SF45436_c13110	peak_0201	0.455	cSF45436	1285127	1285805	1285525	1	1	1	1	1	1	3.90859	0	3.96499	0	SF45436_c13110	30.7874	32.0842	20.5762	30.7323	-0.0595228	0.991914	-0.578779	0.262211	0.624429	CDS	I	876	COG2607	R	{COG2607 Predicted ATPase (AAA+ superfamily) R General function prediction only }	Name=ATP-DEPENDENT PROTEASE SUBUNIT
peak_0201-SF45436_c13120	peak_0201	0.455	cSF45436	1285127	1285805	1285525	1	1	1	1	1	1	3.90859	0	3.96499	0	SF45436_c13120	242.109	240.793	86.9605	98.9944	0.0078647	0.813493	-0.186988	0.44657	0.567568	CDS	I	333	COG1862	U	{COG1862 Preprotein translocase subunit YajC U Intracellular trafficking, secretion, and vesicular transport }	Name=Preprotein translocase subunit YajC (TC 3.A.5.1.1)
peak_0201-SF45436_c13130	peak_0201	0.455	cSF45436	1285127	1285805	1285525	1	1	1	1	1	1	3.90859	0	3.96499	0	SF45436_c13130	44.7499	43.0843	24.5953	39.2137	0.0547205	0.88453	-0.672976	0.125641	0.635939	CDS	I	2571	COG0342	U	{COG0342 Preprotein translocase subunit SecD U Intracellular trafficking, secretion, and vesicular transport }	Name=Protein-export membrane protein SecD (TC 3.A.5.1.1) / Protein-export membrane protein SecF (TC 3.A.5.1.1)
peak_0202-SF45436_c13170	peak_0202	0.475	cSF45436	1291109	1291423	1291262	1	1	1	0	0	0	2.93261	0	1.87095	1.01801e-142	SF45436_c13170	41.7834	52.6125	56.4201	53.9343	-0.332476	0.666553	0.0650041	0.986317	0.642934	CDS	III	927	COG0583	K	{COG0583 Transcriptional regulator K Transcription }	Name=Glycine cleavage system transcriptional activator GcvA
peak_0202-SF45436_c13180	peak_0202	0.475	cSF45436	1291109	1291423	1291262	1	1	1	0	0	0	2.93261	0	1.87095	1.01801e-142	SF45436_c13180	4.01061	4.44431	16.5219	19.7909	-0.148137	0.984169	-0.260456	0.701952	0.64086	CDS	III	930	COG0697	GER	｛NA}	Name=Permease of the drug/metabolite transporter (DMT) superfamily
peak_0203-SF45436_c13190	peak_0203	0.5	cSF45436	1293811	1294513	1293923	1	1	1	0	0	0	1.34126	2.12848e-45			SF45436_c13190	108.954	89.9112	265.981	322.619	0.277148	0.251336	-0.278511	0.0187374	0.647679	CDS	I	1422	COG1206	J	{COG1206 NAD(FAD)-utilizing enzyme possibly involved in translation J Translation, ribosomal structure and biogenesis }	Name=tRNA:m(5)U-54 MTase gid
peak_0203-SF45436_c13200	peak_0203	0.5	cSF45436	1293811	1294513	1293923	1	1	1	0	0	0	1.34126	2.12848e-45			SF45436_c13200	830.851	648.683	4594.43	2638.36	0.357076	1.26555e-07	0.800247	4.85845e-101	0.590278	CDS	IV	144	COG5457	S	{COG5457 Uncharacterized conserved small protein S Function unknown }	Name=hypothetical protein
peak_0204-SF45436_c13210	peak_0204	0.47	cSF45436	1293811	1294513	1294392	1	0	1	0	0	0	1.4139	6.00814e-65			SF45436_c13210	2110	2822.44	7869.42	2380.82	-0.419699	3.03575e-16	1.7248	0	0.583333	CDS	IV	144	COG5457	S	{COG5457 Uncharacterized conserved small protein S Function unknown }	Name=FIG00450407: hypothetical protein
peak_0205-SF45436_c13250	peak_0205	0.435	cSF45436	1299626	1299969	1299798	1	0	1	0	0	0	2.00488	0			SF45436_c13250	2.36591	2.01002	3.37379	5.22758	0.235191	0.94758	-0.631772	0.686624	0.634951	CDS	III	3153	COG0841	V	{COG0841 Cation/multidrug efflux pump V Defense mechanisms }	Name=Cobalt-zinc-cadmium resistance protein CzcA%3B Cation efflux system protein CusA
peak_0206-SF45436_c13260	peak_0206	0.455	cSF45436	1300841	1301233	1301042	1	1	1	1	1	1	3.87112	0	2.2958	1.78628e-299	SF45436_c13260	2.4178	2.32202	5.53349	6.9449	0.0583137	0.981205	-0.327766	0.804272	0.625468	CDS	III	1068	COG0845	MV	{COG0845 Membrane-fusion protein M Cell wall/membrane/envelope biogenesis }	Name=Membrane-fusion protein
peak_0206-SF45436_c13270	peak_0206	0.455	cSF45436	1300841	1301233	1301042	1	1	1	1	1	1	3.87112	0	2.2958	1.78628e-299	SF45436_c13270	19.0465	21.0163	21.7025	23.2805	-0.141985	0.965134	-0.101258	0.851146	0.603107	CDS	III	708	COG0745	TK	{COG0745 Response regulators consisting of a CheY-like receiver domain and a winged-helix DNA-binding domain TK Multiple classes}	Name=Copper-sensing two-component system response regulator CpxR
peak_0207-SF45436_c13300	peak_0207	0.42	cSF45436	1303846	1304864	1304080	1	1	1	0	0	0	3.47949	0			SF45436_c13300	8.76678	0	4.9248	8.3939	4.13205	0.0131598	-0.769276	0.506267	0.655556	CDS	III	360	COG3250	G	{COG3250 Beta-galactosidase/beta-glucuronidase G Carbohydrate transport and metabolism }	Name=hypothetical protein
peak_0207-SF45436_c13310	peak_0207	0.42	cSF45436	1303846	1304864	1304080	1	1	1	0	0	0	3.47949	0			SF45436_c13310	4.11344	5.92574	7.41368	12.8001	-0.526649	0.853107	-0.787892	0.378661	0.620072	CDS	IV	279			｛NA}	Name=Lectin like protein BA14k Flags Precursor
peak_0208-SF45436_c13310	peak_0208	0.445	cSF45436	1304265	1304828	1304530	1	1	1	1	1	1	7.97231	0	5.38119	0	SF45436_c13310	4.11344	5.92574	7.41368	12.8001	-0.526649	0.853107	-0.787892	0.378661	0.620072	CDS	IV	279			｛NA}	Name=Lectin like protein BA14k Flags Precursor
peak_0208-SF45436_c13320	peak_0208	0.445	cSF45436	1304265	1304828	1304530	1	1	1	1	1	1	7.97231	0	5.38119	0	SF45436_c13320	2.07498	1.99278	2.52554	4.51528	0.0583137	0.981824	-0.838223	0.62789	0.65549	CDS	III	1521	COG1538	M	{COG1538 Outer membrane protein MU Multiple classes}	Name=RND efflux system2C outer membrane lipoprotein CmeC
peak_0209-SF45436_c13350	peak_0209	0.52	cSF45436	1309276	1310110	1309740	1	1	1	1	1	1	12.2005	0	11.3468	0	SF45436_c13350	6.09325	5.59744	11.7322	11.9218	0.122444	0.945896	-0.0231309	0.955611	0.608495	CDS	IV	1083	COG0673	R	{COG0673 Predicted dehydrogenases and related proteins R General function prediction only }	Name=L-fuco-beta-pyranose dehydrogenase (EC 1.1.1.122)
peak_0210-SF45436_c13370	peak_0210	0.44	cSF45436	1310765	1311310	1311027	1	1	1	1	1	1	2.43502	0	3.29187	0	SF45436_c13370	12.1573	15.1784	26.7108	22.1164	-0.320198	0.870888	0.272303	0.777464	0.59887	CDS	III	708			｛NA}	Name=Mll6647 protein
peak_0210-SF45436_c13380	peak_0210	0.44	cSF45436	1310765	1311310	1311027	1	1	1	1	1	1	2.43502	0	3.29187	0	SF45436_c13380	5.88784	8.55831	12.9471	14.3221	-0.539588	0.800425	-0.145615	0.851877	0.627842	CDS	III	1803	COG0028	EH	{COG0028 Thiamine pyrophosphate-requiring enzymes [acetolactate synthase, pyruvate dehydrogenase (cytochrome), glyoxylate carboligase, phosphonopyruvate decarboxylase] EH Multiple classes}	Name=Acetolactate synthase large subunit (EC 2.2.1.6)
peak_0211-SF45436_c13400	peak_0211	0.4	cSF45436	1314238	1314659	1314551	0	0	0	0	0	0			1.31033	2.1748e-21	SF45436_c13400	2.06908	1.54554	2.84123	3.74204	0.420884	0.916665	-0.397307	0.835607	0.607372	CDS	III	1248	COG1653	G	{COG1653 ABC-type sugar transport system, periplasmic component G Carbohydrate transport and metabolism }	Name=ABC-type sugar transport system2C periplasmic component
peak_0212-SF45436_c13470	peak_0212	0.415	cSF45436	1322066	1322610	1322276	1	1	1	1	1	1	1.65361	9.23826e-151	1.99552	1.45529e-178	SF45436_c13470	525.813	313.662	1091.63	1185.77	0.745337	1.12092e-14	-0.119343	0.0143117	0.616734	CDS	I	1482	COG0544	O	{COG0544 FKBP-type peptidyl-prolyl cis-trans isomerase (trigger factor) O Posttranslational modification, protein turnover, chaperones }	Name=Cell division trigger factor (EC 5.2.1.8)
peak_0214-SF45436_c13680	peak_0214	0.515	cSF45436	1342253	1342543	1342410	1	1	1	0	0	0	3.63878	0	1.49353	3.30742e-57	SF45436_c13680	2.03484	3.90847	23.0523	12.3392	-0.941686	0.747276	0.90166	0.209428	0.628842	CDS	IV	423			｛NA}	Name=hypothetical protein
peak_0215-SF45436_c13810	peak_0215	0.475	cSF45436	1348981	1349946	1349449	1	1	1	1	1	1	4.72476	0	6.77907	0	SF45436_c13810	1022.13	1234.22	291.384	282.34	-0.272027	0.00436567	0.045487	0.974825	0.506944	CDS	IV	144			｛NA}	Name=hypothetical protein
peak_0217-SF45436_c13880	peak_0217	0.465	cSF45436	1355356	1356736	1355675	1	1	1	1	1	1	11.5535	0	13.1623	0	SF45436_c13880	134.22	92.5227	350.395	301.8	0.53672	0.00810408	0.215392	0.327457	0.663407	CDS	II	1227	COG3108	S	{COG3108 Uncharacterized protein conserved in bacteria S Function unknown }	Name=FIG00450524: hypothetical protein
peak_0218-SF45436_c13890	peak_0218	0.485	cSF45436	1355356	1356736	1356500	1	1	1	1	1	1	3.05537	0	2.84492	0	SF45436_c13890	2020.75	1576.43	235.184	267.857	0.358231	1.1925e-17	-0.187672	0.150402	0.578231	CDS	I	441	COG0346	Q	{COG0346 Lactoylglutathione lyase and related lyases E Amino acid transport and metabolism }	Name=Lactoylglutathione lyase (EC 4.4.1.5)
peak_0218-SF45436_c13900	peak_0218	0.485	cSF45436	1355356	1356736	1356500	1	1	1	1	1	1	3.05537	0	2.84492	0	SF45436_c13900	616.937	676.256	204.137	220.622	-0.132447	0.716952	-0.112037	0.421128	0.607945	CDS	I	579	COG1278	K	{COG1278 Cold shock proteins K Transcription }	Name=Cold shock protein CspB
peak_0219-SF45436_c13950	peak_0219	0.535	cSF45436	1358457	1359038	1358740	1	1	1	0	0	0	4.87367	0			SF45436_c13950	294.05	108.3	438.087	285.643	1.44103	8.17108e-22	0.617003	1.82844e-06	0.572139	CDS	III	402			｛NA}	Name=FIG00983764: hypothetical protein
peak_0220-SF45436_c14180	peak_0220	0.45	cSF45436	1382780	1383820	1382881	1	1	1	1	1	1	2.74945	0	1.33287	3.16424e-25	SF45436_c14180	258.505	273.728	515.885	301.908	-0.0825488	0.97938	0.772939	3.54395e-11	0.630363	CDS	III	303			｛NA}	Name=conserved hypothetical protein
peak_0221-SF45436_c14190	peak_0221	0.57	cSF45436	1382780	1383820	1383472	1	1	1	1	1	1	13.0992	0	12.1884	0	SF45436_c14190	20.4027	6.12326	848.379	63.4884	1.73639	0.0139602	3.74014	1.49719e-164	0.6	CDS	IV	225			｛NA}	Name=FIG01074899: hypothetical protein
peak_0222-SF45436_c14230	peak_0222	0.485	cSF45436	1387392	1388262	1387607	1	1	1	0	0	0	2.79822	0			SF45436_c14230	609.83	569.464	600.246	426.608	0.0988036	0.145277	0.492645	1.05894e-05	0.603922	CDS	IV	255			｛NA}	Name=conserved hypothetical protein
peak_0222-SF45436_c14240	peak_0222	0.485	cSF45436	1387392	1388262	1387607	1	1	1	0	0	0	2.79822	0			SF45436_c14240	3.9849	1.91352	6.156	5.72311	1.05831	0.648135	0.105193	0.983932	0.548611	CDS	IV	144			｛NA}	Name=hypothetical protein
peak_0224-SF45436_c14680	peak_0224	0.505	cSF45436	1432581	1432965	1432768	1	1	1	1	1	1	4.87834	0	1.93855	5.49427e-172	SF45436_c14680	85.9352	99.8358	38.5419	86.2614	-0.216309	0.760558	-1.16229	3.78288e-05	0.676329	CDS	III	207			｛NA}	Name=hypothetical protein
peak_0225-SF45436_c14810	peak_0225	0.47	cSF45436	1444587	1444963	1444774	1	1	1	0	0	0	2.58705	0			SF45436_c14810	174.463	182.11	65.5694	79.9587	-0.0618893	0.98853	-0.286232	0.316428	0.632085	CDS	I	1041	COG0031	E	{COG0031 Cysteine synthase E Amino acid transport and metabolism }	Name=Cysteine synthase B (EC 2.5.1.47)
peak_0225-SF45436_c14820	peak_0225	0.47	cSF45436	1444587	1444963	1444774	1	1	1	0	0	0	2.58705	0			SF45436_c14820	11.3854	20.0464	309.168	179.143	-0.816155	0.373716	0.787283	3.26403e-07	0.633598	CDS	I	756	COG0300	R	{COG0300 Short-chain dehydrogenases of various substrate specificities R General function prediction only }	Name=Oxidoreductase2C short-chain dehydrogenase/reductase family (EC 1.1.1.-)
peak_0226-SF45436_c14970	peak_0226	0.45	cSF45436	1452453	1453300	1452760	0	0	0	1	1	1			6.56954	0	SF45436_c14970	0	0	0	0	NA	NA	NA	NA	0.631579	CDS	IV	171			｛NA}	Name=hypothetical protein
peak_0226-SF45436_c14980	peak_0226	0.45	cSF45436	1452453	1453300	1452760	0	0	0	1	1	1			6.56954	0	SF45436_c14980	157.625	125.867	136.8	230.62	0.324594	0.0793551	-0.753451	9.69484e-07	0.54321	CDS	IV	162			｛NA}	Name=hypothetical protein
peak_0227-SF45436_c14980	peak_0227	0.515	cSF45436	1452482	1453333	1453012	1	1	1	0	0	0	5.529	0			SF45436_c14980	157.625	125.867	136.8	230.62	0.324594	0.0793551	-0.753451	9.69484e-07	0.54321	CDS	IV	162			｛NA}	Name=hypothetical protein
peak_0228-SF45436_c15190	peak_0228	0.445	cSF45436	1469691	1470303	1469886	1	1	1	0	0	0	2.06403	0			SF45436_c15190	326.363	329.508	11.0808	26.3263	-0.0138361	0.854045	-1.24844	0.0290412	0.575	CDS	IV	240			｛NA}	Name=hypothetical protein
peak_0228-SF45436_c15200	peak_0228	0.445	cSF45436	1469691	1470303	1469886	1	1	1	0	0	0	2.06403	0			SF45436_c15200	234.379	234.797	12.4854	19.3457	-0.00256852	0.850847	-0.631772	0.361531	0.63615	CDS	IV	426			｛NA}	Name=hypothetical protein
peak_0231-SF45436_c15350	peak_0231	0.48	cSF45436	1483186	1483494	1483337	0	0	0	0	0	0	1.35786	1.38982e-49			SF45436_c15350	712.079	546.335	133.199	250.987	0.382251	2.65945e-07	-0.914025	1.29319e-09	0.564767	CDS	IV	579	COG4122	R	{COG4122 Predicted O-methyltransferase R General function prediction only }	Name=FIG00985145: hypothetical protein
peak_0234-SF45436_c15370	peak_0234	0.495	cSF45436	1486630	1487185	1486914	1	1	1	1	1	1	3.40685	0	4.01183	0	SF45436_c15370	29.4269	7.06531	17.6788	28.1753	2.05831	0.000440862	-0.672414	0.213901	0.589744	CDS	IV	117			｛NA}	Name=hypothetical protein
peak_0235-SF45436_c15380	peak_0235	0.485	cSF45436	1487542	1488000	1487791	1	1	1	0	0	0	1.75375	1.78353e-195			SF45436_c15380	113.832	126.796	21.6211	42.8815	-0.155607	0.86749	-0.987916	0.0180304	0.552846	CDS	IV	615			｛NA}	Name=Mlr0581 protein
peak_0235-SF45436_c15390	peak_0235	0.485	cSF45436	1487542	1488000	1487791	1	1	1	0	0	0	1.75375	1.78353e-195			SF45436_c15390	3.92542	9.25344	1.47009	2.39175	-1.23714	0.383058	-0.702162	0.783898	0.646766	CDS	IV	804	COG4678	MX	{COG4678 Muramidase (phage lambda lysozyme) G Carbohydrate transport and metabolism }	Name=Flagellar protein FlgJ [peptidoglycan hydrolase] (EC 3.2.1.-)
peak_0236-SF45436_c15460	peak_0236	0.475	cSF45436	1492101	1492412	1492259	1	0	1	0	0	0	1.77814	4.26452e-207	1.70528	4.53597e-100	SF45436_c15460	59.1443	91.849	217.728	277.119	-0.635025	0.0645646	-0.347979	0.0080465	0.605263	CDS	III	228			｛NA}	Name=miscellaneous%3B hypothetical/partial homology
peak_0238-SF45436_c15490	peak_0238	0.505	cSF45436	1495049	1495818	1495225	1	0	1	0	0	0	2.08323	0			SF45436_c15490	687.09	748.479	234.459	217.254	-0.123462	0.751614	0.109955	0.837805	0.622222	CDS	I	765	COG1974	KT	{COG1974 SOS-response transcriptional repressors (RecA-mediated autopeptidases) KT Multiple classes}	Name=SOS-response repressor and protease LexA (EC 3.4.21.88)
peak_0240-SF45436_c15770	peak_0240	0.495	cSF45436	1520055	1520546	1520306	1	1	1	0	0	0	3.50284	0			SF45436_c15770	246.143	162.291	548.399	744.415	0.600914	2.3736e-05	-0.440881	6.91788e-09	0.62417	CDS	I	1506	COG0513	L	{COG0513 Superfamily II DNA and RNA helicases LKJ Multiple classes}	Name=ATP-dependent RNA helicase Atu1833
peak_0241-SF45436_c15820	peak_0241	0.455	cSF45436	1528463	1529001	1528677	1	1	1	0	0	0	2.39974	0			SF45436_c15820	35.4637	25.9287	91.1913	124.649	0.451795	0.382214	-0.450902	0.0350201	0.60925	CDS	I	1254	COG0162	J	{COG0162 Tyrosyl-tRNA synthetase J Translation, ribosomal structure and biogenesis }	Name=Tyrosyl-tRNA synthetase (EC 6.1.1.1)
peak_0242-SF45436_c15950	peak_0242	0.48	cSF45436	1538813	1539758	1539119	1	1	1	1	1	1	3.76694	0	5.12957	0	SF45436_c15950	33.312	17.5442	73.042	74.079	0.925047	0.0620744	-0.0203376	0.871344	0.516854	CDS	IV	267	COG1943	X	{COG1943 Transposase and inactivated derivatives L Replication, recombination and repair }	Name=putative transposase for insertion sequence NGRIS-12c
peak_0243-SF45436_c16020	peak_0243	0.41	cSF45436	1546383	1546760	1546566	0	0	0	0	0	0	1.35423	1.18334e-48	1.45187	1.74281e-42	SF45436_c16020	21.0854	5.78576	6.98003	12.9784	1.86567	0.00771938	-0.894807	0.31243	0.648294	CDS	III	381			｛NA}	Name=miscellaneous%3B hypothetical/partial homology
peak_0243-SF45436_c16030	peak_0243	0.41	cSF45436	1546383	1546760	1546566	0	0	0	0	0	0	1.35423	1.18334e-48	1.45187	1.74281e-42	SF45436_c16030	137.718	180.024	108.346	161.163	-0.386471	0.161436	-0.572879	0.00194843	0.586667	CDS	IV	150			｛NA}	Name=hypothetical protein
peak_0246-SF45436_c16320	peak_0246	0.47	cSF45436	1582490	1583028	1582781	1	1	1	0	0	0	4.22042	0			SF45436_c16320	31.7323	54.3898	14.9787	13.7144	-0.777386	0.0898974	0.12722	0.957463	0.631336	CDS	I	1302	COG2814	G	{COG2814 Arabinose efflux permease G Carbohydrate transport and metabolism }	Name=Tetracycline efflux protein TetA
peak_0247-SF45436_c16350	peak_0247	0.525	cSF45436	1585836	1586294	1586088	1	1	1	0	0	0	2.8003	0			SF45436_c16350	1184.6	1125.15	5556.07	2189.35	0.0742847	0.0622607	1.34356	3.05999e-302	0.537879	CDS	IV	132			｛NA}	Name=hypothetical protein
peak_0247-SF45436_c16360	peak_0247	0.525	cSF45436	1585836	1586294	1586088	1	1	1	0	0	0	2.8003	0			SF45436_c16360	93.3191	61.7893	256.687	414.562	0.594815	0.0197905	-0.691578	3.81359e-10	0.626263	CDS	I	495	COG0669	H	{COG0669 Phosphopantetheine adenylyltransferase H Coenzyme transport and metabolism }	Name=Phosphopantetheine adenylyltransferase (EC 2.7.7.3)
peak_0248-SF45436_c16450	peak_0248	0.54	cSF45436	1593861	1594690	1594338	1	1	1	1	1	1	10.2506	0	12.498	0	SF45436_c16450	1696.84	1297.95	1847.05	1902.16	0.386621	1.00631e-16	-0.0424125	0.101949	0.590909	CDS	I	594			｛NA}	Name=miscellaneous%3B unknown
peak_0249-SF45436_c16480	peak_0249	0.475	cSF45436	1597568	1597869	1597718	0	0	0	0	0	0	1.75946	3.59865e-198			SF45436_c16480	2.72601	1.74535	5.38102	8.91773	0.643276	0.844134	-0.728797	0.513124	0.642122	CDS	III	1263	COG2814	G	{COG2814 Arabinose efflux permease G Carbohydrate transport and metabolism }	Name=probable transporter
peak_0249-SF45436_c16490	peak_0249	0.475	cSF45436	1597568	1597869	1597718	0	0	0	0	0	0	1.75946	3.59865e-198			SF45436_c16490	2.12528	2.04109	9.8496	13.2268	0.0583137	0.98173	-0.425321	0.631757	0.644444	CDS	IV	270	COG5457	S	{COG5457 Uncharacterized conserved small protein S Function unknown }	Name=FIG00793914: hypothetical protein
peak_0249-SF45436_c16500	peak_0249	0.475	cSF45436	1597568	1597869	1597718	0	0	0	0	0	0	1.75946	3.59865e-198			SF45436_c16500	14.2318	13.4858	21.6926	38.6992	0.0776791	0.935441	-0.835101	0.0588103	0.642857	CDS	III	1512	COG5616	R	{COG5616 Predicted integral membrane protein S Function unknown }	Name=Adenylate cyclase (EC 4.6.1.1)
peak_0251-SF45436_c16590	peak_0251	0.48	cSF45436	1608026	1609047	1608369	1	1	1	1	1	1	6.87389	0	6.38369	0	SF45436_c16590	362.435	344.349	227.159	385.202	0.0738495	0.425692	-0.761912	6.00365e-11	0.624846	CDS	IV	813	COG0797	M	{COG0797 Lipoproteins M Cell wall/membrane/envelope biogenesis }	Name=Rare lipoprotein A precursor
peak_0251-SF45436_c16600	peak_0251	0.48	cSF45436	1608026	1609047	1608369	1	1	1	1	1	1	6.87389	0	6.38369	0	SF45436_c16600	12.2091	9.77117	10.4783	5.84488	0.321348	0.789914	0.842159	0.481774	0.489362	CDS	IV	141			｛NA}	Name=hypothetical protein
peak_0251-SF45436_c16610	peak_0251	0.48	cSF45436	1608026	1609047	1608369	1	1	1	1	1	1	6.87389	0	6.38369	0	SF45436_c16610	149.329	120.048	31.104	29.72	0.314879	0.101476	0.0656649	0.988222	0.535088	CDS	III	342			｛NA}	Name=hypothetical protein
peak_0252-SF45436_c16640	peak_0252	0.465	cSF45436	1609614	1610364	1610031	1	1	1	1	1	1	4.98108	0	5.69048	0	SF45436_c16640	81.0642	87.4752	149.151	124.709	-0.109809	0.958726	0.258205	0.444336	0.606349	CDS	I	315	COG5467	S	{COG5467 Uncharacterized conserved protein S Function unknown }	Name=FIG040666: hypothetical protein perhaps implicated in de Novo purine biosynthesis
peak_0253-SF45436_c16680	peak_0253	0.465	cSF45436	1611270	1611704	1611488	1	1	1	1	1	1	2.95751	0	3.40005	0	SF45436_c16680	303.991	280.467	141.588	191.316	0.116195	0.310321	-0.434255	0.00857885	0.622024	CDS	I	672	COG0047	F	{COG0047 Phosphoribosylformylglycinamidine (FGAM) synthase, glutamine amidotransferase domain F Nucleotide transport and metabolism }	Name=Phosphoribosylformylglycinamidine synthase2C glutamine amidotransferase subunit (EC 6.3.5.3)
peak_0254-SF45436_c16700	peak_0254	0.505	cSF45436	1612769	1613349	1613063	0	0	0	1	1	1	1.74805	8.5202e-193	8.9627	0	SF45436_c16700	7.29439	30.3569	10.8513	8.53617	-2.05716	0.000956923	0.346201	0.818408	0.545198	CDS	IV	354	COG5457	S	{COG5457 Uncharacterized conserved small protein S Function unknown }	Name=miscellaneous%3B hypothetical/partial homology
peak_0254-SF45436_c16710	peak_0254	0.505	cSF45436	1612769	1613349	1613063	0	0	0	1	1	1	1.74805	8.5202e-193	8.9627	0	SF45436_c16710	36.1163	56.3883	84.3658	67.2285	-0.642746	0.181505	0.327586	0.444813	0.646976	CDS	I	1422	COG1167	KE	{COG1167 Transcriptional regulators containing a DNA-binding HTH domain and an aminotransferase domain (MocR family) and their eukaryotic orthologs KE Multiple classes}	Name=Transcriptional regulator2C GntR family domain / Aspartate aminotransferase (EC 2.6.1.1)
peak_0255-SF45436_c16970	peak_0255	0.525	cSF45436	1643886	1644522	1644207	1	1	1	1	1	1	8.62089	0	9.36243	0	SF45436_c16970	2806.28	1931.45	1260.75	1590.7	0.538972	1.60115e-45	-0.335379	5.97528e-12	0.585714	CDS	I	420	COG1734	J	{COG1734 DnaK suppressor protein T Signal transduction mechanisms }	Name=C4-type zinc finger protein2C DksA/TraR family
peak_0255-SF45436_c16980	peak_0255	0.525	cSF45436	1643886	1644522	1644207	1	1	1	1	1	1	8.62089	0	9.36243	0	SF45436_c16980	71.9968	70.6927	94.6226	120.893	0.0263708	0.887361	-0.353471	0.10636	0.636704	CDS	IV	534	COG2062	T	{COG2062 Phosphohistidine phosphatase SixA T Signal transduction mechanisms }	Name=Phosphohistidine phosphatase SixA
peak_0256-SF45436_c16990	peak_0256	0.46	cSF45436	1645063	1645424	1645243	1	1	1	0	0	0	2.2721	0			SF45436_c16990	30.2724	54.2576	29.3899	40.8003	-0.841822	0.0600588	-0.473256	0.275687	0.637769	CDS	I	1488	COG3106	R	{COG3106 Predicted ATPase R General function prediction only }	Name=Amino acid regulated cytosolic protein
peak_0258-SF45436_c17030	peak_0258	0.42	cSF45436	1649839	1650179	1650010	1	1	1	0	1	0	2.55021	0	2.07544	2.80511e-204	SF45436_c17030	21.86	11.5467	16.885	22.5	0.92081	0.165979	-0.414181	0.510395	0.660952	CDS	II	525	COG0801	H	{COG0801 7,8-dihydro-6-hydroxymethylpterin-pyrophosphokinase H Coenzyme transport and metabolism }	Name=2-amino-4-hydroxy-6-hydroxymethyldihydropteridine pyrophosphokinase (EC 2.7.6.3)
peak_0258-SF45436_c17040	peak_0258	0.42	cSF45436	1649839	1650179	1650010	1	1	1	0	1	0	2.55021	0	2.07544	2.80511e-204	SF45436_c17040	94.8663	51.1095	40.5105	65.7235	0.892304	0.000489107	-0.698115	0.0280275	0.610215	CDS	I	372	COG1539	H	{COG1539 Dihydroneopterin aldolase H Coenzyme transport and metabolism }	Name=Dihydroneopterin aldolase (EC 4.1.2.25)
peak_0260-SF45436_c17150	peak_0260	0.45	cSF45436	1662725	1664119	1663149	1	1	1	1	1	1	3.96255	0	4.49185	0	SF45436_c17150	2.39094	4.59245	19.6992	9.15698	-0.941686	0.720179	1.10519	0.153225	0.55	CDS	IV	120			｛NA}	Name=hypothetical protein
peak_0260-SF45436_c17160	peak_0260	0.45	cSF45436	1662725	1664119	1663149	1	1	1	1	1	1	3.96255	0	4.49185	0	SF45436_c17160	17.5661	29.9915	24.1215	33.6379	-0.771761	0.268935	-0.479769	0.32881	0.537415	CDS	IV	147			｛NA}	Name=hypothetical protein
peak_0262-SF45436_c17170	peak_0262	0.41	cSF45436	1665124	1665440	1665294	1	0	1	0	0	0	2.00385	0	1.68111	6.08233e-90	SF45436_c17170	1963.34	1442.31	1154.39	1095.71	0.444931	7.94164e-24	0.0752573	0.876907	0.631399	CDS	I	879	COG2857	C	{COG2857 Cytochrome c1 C Energy production and conversion }	Name=ubiquinol cytochrome C oxidoreductase2C cytochrome C1 subunit
peak_0264-SF45436_c17410	peak_0264	0.52	cSF45436	1686102	1686650	1686369	1	1	1	1	1	1	3.87123	0	6.61791	0	SF45436_c17410	57.7729	62.9822	92.8677	122.591	-0.12455	0.950226	-0.40061	0.0642341	0.621769	CDS	I	735	COG2771	K	{COG2771 DNA-binding HTH domain-containing proteins K Transcription }	Name=Transcriptional activator protein LuxR
peak_0265-SF45436_c17580	peak_0265	0.52	cSF45436	1706252	1706598	1706432	0	0	1	1	1	0	1.64842	1.4003e-148	1.78909	3.11286e-129	SF45436_c17580	256.373	138.159	196.164	190.322	0.891911	9.94898e-10	0.0436236	0.975819	0.595705	CDS	II	1071	COG2199	T	{COG2199 FOG: GGDEF domain T Signal transduction mechanisms }	Name=diguanylate cyclase (GGDEF domain) with PAS/PAC sensor
peak_0267-SF45436_c17730	peak_0267	0.445	cSF45436	1719752	1720531	1720097	1	1	1	1	1	1	6.46398	0	6.43509	0	SF45436_c17730	41.7522	23.6477	6.61541	12.9838	0.820154	0.0553727	-0.972809	0.272449	0.61194	CDS	I	804	COG4215	E	{COG4215 ABC-type arginine transport system, permease component E Amino acid transport and metabolism }	Name=Arginine ABC transporter2C permease protein ArtQ
peak_0270-SF45436_c17940	peak_0270	0.46	cSF45436	1738420	1738781	1738596	0	1	1	0	0	0	1.45437	3.36969e-77			SF45436_c17940	4755.74	3604.26	24.7032	21.7883	0.399966	3.36008e-48	0.181142	0.883457	0.628081	CDS	III	933	COG1879	G	{COG1879 ABC-type sugar transport system, periplasmic component G Carbohydrate transport and metabolism }	Name=Ribose ABC transport system2C periplasmic ribose-binding protein RbsB (TC 3.A.1.2.1)
peak_0270-SF45436_c17950	peak_0270	0.46	cSF45436	1738420	1738781	1738596	0	1	1	0	0	0	1.45437	3.36969e-77			SF45436_c17950	62.5991	63.4593	17.9084	17.759	-0.0196888	0.956797	0.0120838	0.974166	0.622222	CDS	III	990	COG1609	K	{COG1609 Transcriptional regulators K Transcription }	Name=Ribose operon repressor
peak_0272-SF45436_c18170	peak_0272	0.545	cSF45436	1758534	1759346	1758905	1	1	1	1	1	1	11.1804	0	11.454	0	SF45436_c18170	1460.52	1178.29	24401.7	19450.7	0.309788	1.69308e-10	0.327156	6.29143e-85	0.604762	CDS	I	210			｛NA}	Name=FIG01075450: hypothetical protein
peak_0273-SF45436_c18280	peak_0273	0.485	cSF45436	1768894	1769611	1769239	1	1	1	1	1	1	4.2091	0	3.87508	0	SF45436_c18280	162.537	81.4424	39.3014	46.9126	0.996913	1.76376e-07	-0.255396	0.519372	0.573071	CDS	III	609	COG4665	Q	{COG4665 TRAP-type mannitol/chloroaromatic compound transport system, small permease component Q Secondary metabolites biosynthesis, transport and catabolism }	Name=TRAP dicarboxylate transporter2C DctQ subunit2C unknown substrate 6
peak_0274-SF45436_c18350	peak_0274	0.415	cSF45436	1779273	1779780	1779569	1	1	1	1	1	1	2.27988	0	1.89557	6.64034e-153	SF45436_c18350	35.1376	19.2832	5.16968	10.6241	0.865669	0.071236	-1.0392	0.302285	0.621547	CDS	I	1086	COG3839	G	{COG3839 ABC-type sugar transport systems, ATPase components G Carbohydrate transport and metabolism }	Name=Nucleoside ABC transporter2C permease protein 1
peak_0276-SF45436_c18590	peak_0276	0.52	cSF45436	1801044	1801390	1801206	1	0	1	0	0	0	1.98257	0			SF45436_c18590	80.7068	43.0179	109.302	76.115	0.907754	0.00128557	0.52206	0.0859539	0.603376	CDS	II	711			｛NA}	Name=FIG00983708: hypothetical protein
peak_0277-SF45436_c18860	peak_0277	0.46	cSF45436	1828921	1829691	1829015	1	0	1	0	0	0	1.21984	3.93623e-20			SF45436_c18860	68.3125	45.9245	109.049	83.394	0.572887	0.0682886	0.386964	0.254187	0.577381	CDS	IV	168	COG4176	E	{COG4176 ABC-type proline/glycine betaine transport system, permease component E Amino acid transport and metabolism }	Name=L-proline glycine betaine ABC transport system permease protein ProW (TC 3.A.1.12.1)
peak_0277-SF45436_c18870	peak_0277	0.46	cSF45436	1828921	1829691	1829015	1	0	1	0	0	0	1.21984	3.93623e-20			SF45436_c18870	365.286	109.745	147.603	135.125	1.73487	1.48293e-34	0.127432	0.831229	0.619866	CDS	I	1047	COG4175	E	{COG4175 ABC-type proline/glycine betaine transport system, ATPase component E Amino acid transport and metabolism }	Name=L-proline glycine betaine ABC transport system permease protein ProV (TC 3.A.1.12.1)
peak_0278-SF45436_c18870	peak_0278	0.44	cSF45436	1829346	1829730	1829531	1	1	1	1	1	1	2.22332	0	2.05846	1.35772e-198	SF45436_c18870	365.286	109.745	147.603	135.125	1.73487	1.48293e-34	0.127432	0.831229	0.619866	CDS	I	1047	COG4175	E	{COG4175 ABC-type proline/glycine betaine transport system, ATPase component E Amino acid transport and metabolism }	Name=L-proline glycine betaine ABC transport system permease protein ProV (TC 3.A.1.12.1)
peak_0279-SF45436_c18880	peak_0279	0.49	cSF45436	1830858	1831214	1831036	0	0	0	1	1	1			2.4943	0	SF45436_c18880	16.0559	8.7156	14.379	32.7513	0.881436	0.289369	-1.18759	0.0172853	0.610706	CDS	III	411	COG1942	Q	{COG1942 Uncharacterized protein, 4-oxalocrotonate tautomerase homolog R General function prediction only }	Name=FIG01074256: hypothetical protein
peak_0279-SF45436_c18890	peak_0279	0.49	cSF45436	1830858	1831214	1831036	0	0	0	1	1	1			2.4943	0	SF45436_c18890	10.3663	5.45955	42.3602	53.7893	0.925047	0.417883	-0.34461	0.348244	0.665501	CDS	I	858	COG0583	K	{COG0583 Transcriptional regulator K Transcription }	Name=PUTATIVE TRANSCRIPTION REGULATOR PROTEIN
peak_0280-SF45436_c18990	peak_0280	0.5	cSF45436	1840933	1841256	1841097	0	0	1	0	0	0	1.86168	5.20379e-249			SF45436_c18990	180.187	43.4841	48.5343	41.5824	2.05093	2.45036e-21	0.22303	0.763834	0.613527	CDS	I	621			｛NA}	Name=FIG00776878: hypothetical protein
peak_0281-SF45436_c19100	peak_0281	0.485	cSF45436	1850685	1851073	1850876	1	1	1	0	0	0	2.55124	0			SF45436_c19100	12.599	12.6499	12.9755	20.2879	-0.00581661	0.977593	-0.644829	0.33685	0.630739	CDS	III	501	COG1522	K	{COG1522 Transcriptional regulators K Transcription }	Name=Transcriptional regulator2C AsnC family
peak_0281-SF45436_c19110	peak_0281	0.485	cSF45436	1850685	1851073	1850876	1	1	1	0	0	0	2.55124	0			SF45436_c19110	34.3254	21.1435	12.4339	16.7727	0.699064	0.159574	-0.431835	0.570616	0.634488	CDS	III	1212	COG1171	E	{COG1171 Threonine dehydratase E Amino acid transport and metabolism }	Name=Putative diaminopropionate ammonia-lyase
peak_0283-SF45436_c19200	peak_0283	0.505	cSF45436	1859291	1859625	1859446	0	0	1	0	0	0	1.61781	5.44202e-136			SF45436_c19200	36.5673	25.1442	14.7076	15.1235	0.54033	0.270235	-0.0402372	0.934648	0.622172	CDS	II	1326	COG3706	TK	{COG3706 Response regulator containing a CheY-like receiver domain and a GGDEF domain T Signal transduction mechanisms }	Name=FIG00985728: hypothetical protein
peak_0284-SF45436_c19210	peak_0284	0.5	cSF45436	1859920	1860751	1860261	1	1	1	1	1	1	12.1959	0	9.29154	0	SF45436_c19210	172.698	114.316	14.1721	13.8343	0.595229	0.000646367	0.0348039	0.985346	0.564748	CDS	I	834	COG3706	TK	{COG3706 Response regulator containing a CheY-like receiver domain and a GGDEF domain T Signal transduction mechanisms }	Name=two-component response regulator protein
peak_0284-SF45436_c19220	peak_0284	0.5	cSF45436	1859920	1860751	1860261	1	1	1	1	1	1	12.1959	0	9.29154	0	SF45436_c19220	44.1561	56.4773	264.053	205.74	-0.355061	0.605761	0.360007	0.0706613	0.632624	CDS	II	1410	COG2114	T	{COG2114 Adenylate cyclase, family 3 (some proteins contain HAMP domain) T Signal transduction mechanisms }	Name=Adenylate cyclase (EC 4.6.1.1)
peak_0285-SF45436_c19340	peak_0285	0.4	cSF45436	1871853	1872182	1872018	1	0	0	0	0	0	1.64842	1.4003e-148			SF45436_c19340	39.3802	39.4092	63.0511	70.024	-0.00106482	0.950244	-0.151328	0.614489	0.595156	CDS	III	867	COG2326	C	{COG2326 Uncharacterized conserved protein S Function unknown }	Name=UDP-galactose-lipid carrier transferase (EC 2.-.-.-)
peak_0286-SF45436_c19380	peak_0286	0.46	cSF45436	1876972	1877260	1877129	0	0	0	0	0	0	1.45126	3.18596e-76			SF45436_c19380	16.8012	14.1187	25.6223	34.4934	0.250959	0.79925	-0.42892	0.375692	0.64527	CDS	I	1776	COG0471	G	{COG0471 Di- and tricarboxylate transporters P Inorganic ion transport and metabolism }	Name=TrkA family protein
peak_0286-SF45436_c19390	peak_0286	0.46	cSF45436	1876972	1877260	1877129	0	0	0	0	0	0	1.45126	3.18596e-76			SF45436_c19390	22.6769	42.6103	353.367	189.748	-0.909977	0.0786442	0.897085	3.6113e-10	0.649485	CDS	II	291			｛NA}	Name=Putative transmembrane protein
peak_0287-SF45436_c19450	peak_0287	0.505	cSF45436	1880235	1881271	1880690	1	1	1	1	1	1	14.3346	0	23.2483	0	SF45436_c19450	24.8728	7.73819	27.0594	20.1252	1.6845	0.00660293	0.427121	0.588433	0.649573	CDS	IV	819	COG4678	MX	{COG4678 Muramidase (phage lambda lysozyme) G Carbohydrate transport and metabolism }	Name=Flagellar protein FlgJ [peptidoglycan hydrolase] (EC 3.2.1.-)
peak_0290-SF45436_c19680	peak_0290	0.44	cSF45436	1900431	1901337	1900849	1	1	1	1	1	1	16.3966	0	18.504	0	SF45436_c19680	69.889	56.5224	242.452	100.375	0.306241	0.354505	1.2723	1.28972e-12	0.564103	CDS	IV	156			｛NA}	Name=hypothetical protein
peak_0290-SF45436_c19690	peak_0290	0.44	cSF45436	1900431	1901337	1900849	1	1	1	1	1	1	16.3966	0	18.504	0	SF45436_c19690	57.3825	48.3058	187.507	90.2132	0.248417	0.530356	1.05554	1.9969e-07	0.592593	CDS	I	405			｛NA}	Name=FIG01076376: hypothetical protein
peak_0291-SF45436_c19720	peak_0291	0.435	cSF45436	1902377	1902673	1902524	0	0	0	0	0	0	1.46682	3.69377e-81			SF45436_c19720	135.833	237.609	74.2289	94.224	-0.806757	9.27891e-06	-0.344114	0.179418	0.594203	CDS	III	414			｛NA}	Name=FIG01076118: hypothetical protein
peak_0293-SF45436_c19730	peak_0293	0.54	cSF45436	1903033	1904318	1903937	1	1	1	1	1	1	5.44131	0	4.408	0	SF45436_c19730	58.8539	9.89143	703.11	131.015	2.57289	1.93243e-09	2.42402	4.03505e-89	0.6	CDS	III	195	COG3114	U	｛NA}	Name=putative transmembrane protein
peak_0294-SF45436_c19790	peak_0294	0.41	cSF45436	1905499	1905920	1905695	1	1	1	1	1	1	1.60692	1.26081e-131	1.82464	1.22211e-131	SF45436_c19790	2.12528	0	21.888	8.13954	NA	NA	1.42712	0.04642	0.57037	CDS	IV	135			｛NA}	Name=hypothetical protein
peak_0295-SF45436_c19840	peak_0295	0.445	cSF45436	1909613	1910085	1909847	1	1	1	0	0	0	2.33407	0			SF45436_c19840	42.993	42.1326	6.32543	8.4009	0.0291674	0.918838	-0.40938	0.724342	0.58104	CDS	II	327			｛NA}	Name=miscellaneous%3B unknown
peak_0298-SF45436_c20000	peak_0298	0.48	cSF45436	1927820	1928471	1928156	1	1	1	1	1	1	5.96951	0	3.24898	0	SF45436_c20000	841.453	587.096	133.355	93.454	0.519286	2.45375e-13	0.512941	0.0571638	0.649177	CDS	II	2916	COG2931	Q	｛NA}	Name=Alkaline phosphatase (EC 3.1.3.1)
peak_0298-SF45436_c20010	peak_0298	0.48	cSF45436	1927820	1928471	1928156	1	1	1	1	1	1	5.96951	0	3.24898	0	SF45436_c20010	38.3967	32.6574	52.8231	38.1202	0.233572	0.665645	0.470613	0.347689	0.639012	CDS	II	2025	COG5616	R	{COG5616 Predicted integral membrane protein S Function unknown }	Name=Adenylate cyclase (EC 4.6.1.1)
peak_0299-SF45436_c20020	peak_0299	0.58	cSF45436	1930408	1931342	1930874	1	1	1	1	1	1	22.833	0	31.7338	0	SF45436_c20020	65.1952	9.05553	331.835	9.5439	2.84789	1.99174e-11	5.11974	1.31822e-75	0.592488	CDS	II	1065	COG2771	K	{COG2197 Response regulator containing a CheY-like receiver domain and an HTH DNA-binding domain TK Multiple classes}	Name=hypothetical protein
peak_0300-SF45436_c20040	peak_0300	0.575	cSF45436	1932561	1933545	1933092	1	1	1	1	1	1	19.3432	0	26.9052	0	SF45436_c20040	102.81	4.59245	1161.43	20.6032	4.48458	4.49179e-24	5.81689	5.68609e-268	0.569444	CDS	III	360			｛NA}	Name=hypothetical protein
peak_0302-SF45436_c20090	peak_0302	0.44	cSF45436	1938800	1939132	1938963	0	0	1	0	0	0	1.81031	7.40287e-223			SF45436_c20090	78.4277	110.974	125.336	65.2053	-0.500791	0.134907	0.942736	0.000217462	0.624679	CDS	I	1167	COG4663	Q	{COG4663 TRAP-type mannitol/chloroaromatic compound transport system, periplasmic component Q Secondary metabolites biosynthesis, transport and catabolism }	Name=TRAP-type C4-dicarboxylate transport system2C periplasmic component
peak_0302-SF45436_c20100	peak_0302	0.44	cSF45436	1938800	1939132	1938963	0	0	1	0	0	0	1.81031	7.40287e-223			SF45436_c20100	1.62098	1.94595	16.6942	6.40213	-0.263614	0.97238	1.38273	0.103758	0.646893	CDS	IV	1416	COG2133	G	{COG2133 Glucose/sorbosone dehydrogenases G Carbohydrate transport and metabolism }	Name=L-sorbosone dehydrogenase
peak_0303-SF45436_c20190	peak_0303	0.53	cSF45436	1951539	1951995	1951714	1	1	1	0	0	0	2.37832	0	1.54311	1.81497e-69	SF45436_c20190	7.01927	5.05591	94.8815	462.89	0.473351	0.780793	-2.28647	2.04713e-60	0.647299	CDS	III	981	COG1840	P	{COG1840 ABC-type Fe3+ transport system, periplasmic component P Inorganic ion transport and metabolism }	Name=Ferric iron ABC transporter2C iron-binding protein
peak_0305-SF45436_c20200	peak_0305	0.49	cSF45436	1952423	1954047	1953783	1	1	1	1	1	1	2.38535	0	1.96382	3.95148e-196	SF45436_c20200	65.9912	39.6702	27.211	25.535	0.734218	0.0208826	0.09171	0.975433	0.521401	CDS	IV	2313	COG1484	L	｛NA}	Name=hypothetical protein
peak_0306-SF45436_c20230	peak_0306	0.48	cSF45436	1956333	1956848	1956576	1	1	1	1	1	1	4.17061	0	2.94682	0	SF45436_c20230	0	0	0	0	NA	NA	NA	NA	0.678161	CDS	II	348	COG2963	X	{COG2963 Transposase and inactivated derivatives L Replication, recombination and repair }	Name=Mobile element protein
peak_0306-SF45436_c20260	peak_0306	0.48	cSF45436	1956333	1956848	1956576	1	1	1	1	1	1	4.17061	0	2.94682	0	SF45436_c20260	2.17358	6.26243	22.3855	29.1359	-1.52665	0.399024	-0.380234	0.480025	0.598485	CDS	IV	132			｛NA}	Name=hypothetical protein
peak_0308-SF45436_c20470	peak_0308	0.57	cSF45436	1981606	1982378	1982043	1	1	1	1	1	1	17.8561	0	24.327	0	SF45436_c20470	138.143	29.1584	293.404	45.5427	2.24418	2.61198e-18	2.6876	3.39021e-42	0.610229	CDS	I	567	COG3672	O	{COG3672 Predicted periplasmic protein S Function unknown }	Name=CONSERVED HYPOTHETICAL SIGNAL PEPTIDE PROTEIN
peak_0308-SF45436_c20490	peak_0308	0.57	cSF45436	1981606	1982378	1982043	1	1	1	1	1	1	17.8561	0	24.327	0	SF45436_c20490	1.37467	0	2.42701	1.12817	NA	NA	1.10519	0.70141	0.819302	CDS	IV	1461			{COG4907 Predicted membrane protein S Function unknown }	Name=Endoglucanase (EC 3.2.1.4)
peak_0309-SF45436_c20530	peak_0309	0.435	cSF45436	1987106	1987745	1987197	0	0	0	0	0	0	1.07145	0.00666392			SF45436_c20530	34.5923	51.4615	57.7471	63.8608	-0.573042	0.289428	-0.145182	0.646536	0.657998	CDS	I	1269	COG1252	C	{COG1252 NADH dehydrogenase, FAD-containing subunit C Energy production and conversion }	Name=NADH dehydrogenase (EC 1.6.99.3)
peak_0309-SF45436_c20550	peak_0309	0.435	cSF45436	1987106	1987745	1987197	0	0	0	0	0	0	1.07145	0.00666392			SF45436_c20550	78.3492	152.611	5424.1	5338.87	-0.961864	3.3147e-05	0.0228486	0.418772	0.632051	CDS	I	780	COG1794	M	{COG1794 Aspartate racemase M Cell wall/membrane/envelope biogenesis }	Name=Aspartate racemase (EC 5.1.1.13)
peak_0310-SF45436_c20540	peak_0310	0.51	cSF45436	1987106	1987745	1987568	0	0	1	0	0	0	1.91927	9.71471e-280			SF45436_c20540	55.9657	91.849	43.776	60.3683	-0.714721	0.0307381	-0.46365	0.16952	0.585185	CDS	IV	405	COG1522	K	{COG1522 Transcriptional regulators K Transcription }	Name=HTH-type transcriptional regulator zrp
peak_0310-SF45436_c20550	peak_0310	0.51	cSF45436	1987106	1987745	1987568	0	0	1	0	0	0	1.91927	9.71471e-280			SF45436_c20550	78.3492	152.611	5424.1	5338.87	-0.961864	3.3147e-05	0.0228486	0.418772	0.632051	CDS	I	780	COG1794	M	{COG1794 Aspartate racemase M Cell wall/membrane/envelope biogenesis }	Name=Aspartate racemase (EC 5.1.1.13)
peak_0311-SF45436_c20650	peak_0311	0.475	cSF45436	1995808	1996428	1996138	1	1	1	1	1	1	12.7832	0	10.9668	0	SF45436_c20650	140.268	138.386	79.6723	115.988	0.0194945	0.844476	-0.54183	0.015678	0.638519	CDS	III	675	COG0789	K	{COG0789 Predicted transcriptional regulators K Transcription }	Name=probable transcriptional regulator protein
peak_0312-SF45436_c20660	peak_0312	0.495	cSF45436	1997067	1997734	1997415	1	1	1	1	1	1	11.2302	0	10.5114	0	SF45436_c20660	8.38926	1.61139	6.912	11.2454	2.38024	0.0778154	-0.702162	0.468544	0.561404	CDS	IV	171			｛NA}	Name=hypothetical protein
peak_0312-SF45436_c20670	peak_0312	0.495	cSF45436	1997067	1997734	1997415	1	1	1	1	1	1	11.2302	0	10.5114	0	SF45436_c20670	83.2609	65.9151	375.444	238.082	0.33703	0.242014	0.657141	2.69979e-06	0.647059	CDS	II	255			{COG3134 Predicted outer membrane lipoprotein S Function unknown }	Name=putative transmembrane protein
peak_0312-SF45436_c20680	peak_0312	0.495	cSF45436	1997067	1997734	1997415	1	1	1	1	1	1	11.2302	0	10.5114	0	SF45436_c20680	67.2705	48.2596	428.207	324.374	0.479157	0.138003	0.400649	0.00508998	0.627119	CDS	III	354			｛NA}	Name=putative exported protein
peak_0313-SF45436_c20690	peak_0313	0.62	cSF45436	1998307	1999317	1998854	1	1	1	1	1	1	23.7644	0	27.3312	0	SF45436_c20690	468.992	65.3541	1075.88	77.4822	2.84321	6.97633e-78	3.79551	7.82821e-211	0.557692	CDS	IV	156			｛NA}	Name=miscellaneous%3B unknown
peak_0314-SF45436_c20870	peak_0314	0.45	cSF45436	2015259	2016488	2015555	1	1	1	1	1	1	4.17316	0	6.21218	0	SF45436_c20870	0	2.04109	6.5664	6.10466	NA	NA	0.105193	0.982819	0.607407	CDS	IV	135	COG1280	E	｛NA}	Name=Transporter2C LysE family
peak_0314-SF45436_c20880	peak_0314	0.45	cSF45436	2015259	2016488	2015555	1	1	1	1	1	1	4.17316	0	6.21218	0	SF45436_c20880	53.3791	43.7885	17.7522	29.2811	0.285724	0.485293	-0.72197	0.17146	0.536822	CDS	IV	516			｛NA}	Name=Repeats containing protein
peak_0315-SF45436_c20890	peak_0315	0.42	cSF45436	2015259	2016488	2016314	1	1	1	0	0	0	1.63617	7.8538e-148	1.23478	7.07799e-14	SF45436_c20890	69.5238	54.7185	59.0278	84.1014	0.345476	0.291864	-0.510736	0.0615944	0.641844	CDS	I	846	COG0656	Q	{COG0656 Aldo/keto reductases, related to diketogulonate reductase R General function prediction only }	Name=Oxidoreductase2C aldo/keto reductase family
peak_0316-SF45436_c21250	peak_0316	0.42	cSF45436	2054891	2055186	2055038	0	0	0	0	0	0	1.64531	2.80944e-147	1.55697	5.64014e-66	SF45436_c21250	167.676	421.074	516.784	187.897	-1.3284	1.53593e-22	1.45962	1.78258e-32	0.614719	CDS	IV	231			｛NA}	Name=HYPOTHETICAL SIGNAL PEPTIDE PROTEIN
peak_0317-SF45436_c21270	peak_0317	0.49	cSF45436	2058081	2058552	2058323	1	1	1	1	1	1	3.45822	0	3.06953	0	SF45436_c21270	22.6077	9.47439	9.73671	12.5941	1.25471	0.0504588	-0.371245	0.68353	0.646132	CDS	III	2094	COG0840	NT	{COG0840 Methyl-accepting chemotaxis protein NT Multiple classes}	Name=Methyl-accepting chemotaxis protein
peak_0317-SF45436_c21290	peak_0317	0.49	cSF45436	2058081	2058552	2058323	1	1	1	1	1	1	3.45822	0	3.06953	0	SF45436_c21290	759.345	386.106	430.008	399.346	0.975758	1.99491e-31	0.106724	0.787219	0.608025	CDS	IV	648	COG1999	O	{COG1999 Uncharacterized protein SCO1/SenC/PrrC, involved in biogenesis of respiratory and photosynthetic systems R General function prediction only }	Name=Cytochrome oxidase biogenesis protein Sco1/SenC/PrrC2C putative copper metallochaperone
peak_0318-SF45436_c21410	peak_0318	0.465	cSF45436	2071811	2072234	2072028	1	1	1	1	1	1	2.35875	0	1.97014	1.9538e-178	SF45436_c21410	263.748	248.85	1105.27	1186.61	0.0838811	0.489973	-0.102443	0.029508	0.604383	CDS	I	867	COG4105	M	{COG4105 DNA uptake lipoprotein R General function prediction only }	Name=competence lipoprotein ComL2C putative
peak_0319-SF45436_c21530	peak_0319	0.44	cSF45436	2085843	2086437	2086139	1	1	1	1	1	1	3.32145	0	9.15909	0	SF45436_c21530	264.502	183.197	63.8748	67.3675	0.529878	8.62768e-05	-0.0768046	0.774251	0.620345	CDS	I	1101	COG0472	M	{COG0472 UDP-N-acetylmuramyl pentapeptide phosphotransferase/UDP-N-acetylglucosamine-1-phosphate transferase M Cell wall/membrane/envelope biogenesis }	Name=Phospho-N-acetylmuramoyl-pentapeptide-transferase (EC 2.7.8.13)
peak_0320-SF45436_c21630	peak_0320	0.515	cSF45436	2097341	2097635	2097485	0	0	0	0	0	0	1.5495	2.3305e-117			SF45436_c21630	266.65	226.12	186.976	161.411	0.237863	0.0675572	0.212108	0.516989	0.603107	CDS	I	708	COG1076	O	{COG1076 DnaJ-domain-containing proteins 1 O Posttranslational modification, protein turnover, chaperones }	Name=DnaJ-like protein DjlA
peak_0320-SF45436_c21640	peak_0320	0.515	cSF45436	2097341	2097635	2097485	0	0	0	0	0	0	1.5495	2.3305e-117			SF45436_c21640	1269.74	1148.45	272.627	406.977	0.144838	0.00140599	-0.578017	1.20403e-07	0.641152	CDS	I	1215	COG0205	G	{COG0205 6-phosphofructokinase G Carbohydrate transport and metabolism }	Name=Pyrophosphate-dependent fructose 6-phosphate-1-kinase (EC 2.7.1.90)
peak_0321-SF45436_c21690	peak_0321	0.415	cSF45436	2103382	2103754	2103568	1	1	1	0	0	0	2.28351	0			SF45436_c21690	0	1.62565	55.7854	179.088	-1.94169	0.692412	-1.68271	2.53469e-16	0.625369	CDS	II	678	COG2226	H	{COG2226 Methylase involved in ubiquinone/menaquinone biosynthesis H Coenzyme transport and metabolism }	Name=Mlr1575 protein
peak_0322-SF45436_c21990	peak_0322	0.485	cSF45436	2135525	2135848	2135688	0	0	1	0	0	0	1.88036	8.16263e-259	1.99081	3.48321e-186	SF45436_c21990	17.486	30.1594	52.1882	71.7525	-0.786408	0.254222	-0.459305	0.128724	0.608209	CDS	IV	804	COG2197	TK	{COG2197 Response regulator containing a CheY-like receiver domain and an HTH DNA-binding domain TK Multiple classes}	Name=transcriptional regulator2C LuxR family
peak_0322-SF45436_c22000	peak_0322	0.485	cSF45436	2135525	2135848	2135688	0	0	1	0	0	0	1.88036	8.16263e-259	1.99081	3.48321e-186	SF45436_c22000	11.1577	17.6044	22.4352	43.4957	-0.657893	0.557325	-0.955107	0.0208386	0.638889	CDS	IV	1080	COG3842	E	{COG3842 ABC-type spermidine/putrescine transport systems, ATPase components E Amino acid transport and metabolism }	Name=Putrescine transport ATP-binding protein PotA (TC 3.A.1.11.1)
peak_0323-SF45436_c22300	peak_0323	0.445	cSF45436	2169266	2169555	2169412	0	0	0	0	0	0	1.58357	1.76279e-122			SF45436_c22300	19.9015	21.7677	31.3138	42.8737	-0.129313	0.971339	-0.453297	0.28221	0.653179	CDS	II	519			｛NA}	Name=FIG01075097: hypothetical protein
peak_0324-SF45436_c22380	peak_0324	0.49	cSF45436	2180832	2181303	2181065	1	1	1	1	1	1	6.74119	0	4.28356	0	SF45436_c22380	11.9547	7.65408	9.38057	14.7166	0.643276	0.557016	-0.649694	0.42905	0.621032	CDS	IV	504	COG2020	O	{COG2020 Putative protein-S-isoprenylcysteine methyltransferase O Posttranslational modification, protein turnover, chaperones }	Name=hypothetical protein
peak_0325-SF45436_c22480	peak_0325	0.45	cSF45436	2187923	2188247	2188089	0	0	0	0	0	0	1.68786	1.69938e-165			SF45436_c22480	10.9117	16.0273	20.2721	22.534	-0.554663	0.677195	-0.152605	0.801615	0.635347	CDS	II	1341	COG5368	S	{COG5368 Uncharacterized protein conserved in bacteria S Function unknown }	Name=FIG01076236: hypothetical protein
peak_0325-SF45436_c22490	peak_0325	0.45	cSF45436	2187923	2188247	2188089	0	0	0	0	0	0	1.68786	1.69938e-165			SF45436_c22490	64.2396	76.9452	96.2659	81.549	-0.260369	0.717044	0.239358	0.607872	0.627673	CDS	II	795			｛NA}	Name=FIG01076290: hypothetical protein
peak_0326-SF45436_c22500	peak_0326	0.465	cSF45436	2189496	2189833	2189671	1	1	1	1	0	0	2.47238	0	1.93205	2.48794e-158	SF45436_c22500	69.0716	74.8399	1415.42	110.223	-0.115716	0.956961	3.68274	3.4341e-271	0.641975	CDS	IV	162			｛NA}	Name=miscellaneous%3B unknown
peak_0327-SF45436_c22540	peak_0327	0.465	cSF45436	2193592	2194006	2193835	1	0	1	0	0	0	1.71276	1.40718e-176			SF45436_c22540	528.32	496.281	174.751	203.078	0.0902566	0.220933	-0.216735	0.16652	0.650538	CDS	III	372	COG1396	K	{COG1396 Predicted transcriptional regulators K Transcription }	Name=Transcriptional regulator2C Cro/CI family
peak_0327-SF45436_c22550	peak_0327	0.465	cSF45436	2193592	2194006	2193835	1	0	1	0	0	0	1.71276	1.40718e-176			SF45436_c22550	48.5118	87.8555	356.87	165.887	-0.856797	0.00863163	1.10519	1.57412e-14	0.536232	CDS	I	207	COG3237	S	{COG3237 Uncharacterized protein conserved in bacteria S Function unknown }	Name=UPF0337 protein yjbJ
peak_0327-SF45436_c22560	peak_0327	0.465	cSF45436	2193592	2194006	2193835	1	0	1	0	0	0	1.71276	1.40718e-176			SF45436_c22560	45.0572	52.7643	187.711	161.987	-0.227804	0.833269	0.21264	0.514311	0.596758	CDS	I	987	COG1005	C	{COG1005 NADH:ubiquinone oxidoreductase subunit 1 (chain H) C Energy production and conversion }	Name=NADH-ubiquinone oxidoreductase chain H (EC 1.6.5.3)
peak_0328-SF45436_c22570	peak_0328	0.5	cSF45436	2194893	2195475	2195165	1	1	1	1	1	1	7.58136	0	4.53681	0	SF45436_c22570	45.5417	38.8779	101.623	92.5388	0.228239	0.632277	0.135095	0.844322	0.61552	CDS	I	567	COG1143	C	{COG1143 Formate hydrogenlyase subunit 6/NADH:ubiquinone oxidoreductase 23 kD subunit (chain I) C Energy production and conversion }	Name=NADH-ubiquinone oxidoreductase chain I (EC 1.6.5.3)
peak_0329-SF45436_c22640	peak_0329	0.47	cSF45436	2203453	2203780	2203618	0	0	1	0	1	0	1.58305	2.79036e-122			SF45436_c22640	5.69271	9.29424	56.8697	43.6047	-0.707221	0.68925	0.383178	0.456099	0.65873	CDS	I	504	COG0377	C	{COG0377 NADH:ubiquinone oxidoreductase 20 kD subunit and related Fe-S oxidoreductases C Energy production and conversion }	Name=NADH-ubiquinone oxidoreductase chain B (EC 1.6.5.3)
peak_0329-SF45436_c22650	peak_0329	0.47	cSF45436	2203453	2203780	2203618	0	0	1	0	1	0	1.58305	2.79036e-122			SF45436_c22650	112.1	120.458	124.331	161.373	-0.103743	0.958882	-0.376213	0.0391554	0.579235	CDS	I	366	COG0838	C	{COG0838 NADH:ubiquinone oxidoreductase subunit 3 (chain A) C Energy production and conversion }	Name=NADH ubiquinone oxidoreductase chain A (EC 1.6.5.3)
peak_0330-SF45436_c22730	peak_0330	0.515	cSF45436	2211914	2212219	2212067	0	0	0	0	0	0	1.71173	4.12971e-176			SF45436_c22730	362.126	257.8	30.0496	46.8713	0.49024	1.16684e-05	-0.641358	0.102611	0.581921	CDS	III	885			｛NA}	Name=hypothetical protein
peak_0331-SF45436_c22760	peak_0331	0.49	cSF45436	2215443	2216487	2215808	1	1	1	1	1	1	15.3469	0	12.3169	0	SF45436_c22760	68.6629	64.3728	48.8271	53.2201	0.0930791	0.781029	-0.124289	0.715612	0.48433	CDS	IV	351			｛NA}	Name=hypothetical protein
peak_0334-SF45436_c22870	peak_0334	0.445	cSF45436	2226497	2227258	2226815	1	1	1	1	1	1	3.64857	0	5.02344	0	SF45436_c22870	8.60738	2.75547	7.87968	9.15698	1.64328	0.192252	-0.216735	0.839073	0.58	CDS	IV	300			｛NA}	Name=hypothetical protein
peak_0334-SF45436_c22880	peak_0334	0.445	cSF45436	2226497	2227258	2226815	1	1	1	1	1	1	3.64857	0	5.02344	0	SF45436_c22880	1.43662	1.37971	0	0	0.0583137	0.984207	-2.21673	0.655465	0.573677	CDS	III	1398	COG3666	X	{COG3666 Transposase and inactivated derivatives L Replication, recombination and repair }	Name=FIG01009617: hypothetical protein
peak_0339-SF45436_c22890	peak_0339	0.48	cSF45436	2228147	2230917	2230497	1	1	1	1	1	1	10.0462	0	19.7585	0	SF45436_c22890	131.718	102.292	10.6895	17.0362	0.364761	0.0793406	-0.672414	0.36887	0.548665	CDS	IV	1161	COG1502	I	{COG1502 Phosphatidylserine/phosphatidylglycerophosphate/cardiolipin synthases and related enzymes I Lipid transport and metabolism }	Name=TIORF33 protein
peak_0340-SF45436_c22910	peak_0340	0.455	cSF45436	2236070	2236405	2236236	1	0	1	0	1	0	2.06837	0	1.83348	5.45394e-136	SF45436_c22910	191.858	146.494	26.4258	32.1452	0.389196	0.0160277	-0.282656	0.577788	0.614692	CDS	IV	3444	COG1205	L	{COG1205 Distinct helicase family with a unique C-terminal domain including a metal-binding cysteine cluster R General function prediction only }	Name=Superfamily II DNA and RNA helicase
peak_0341-SF45436_c22920	peak_0341	0.43	cSF45436	2236049	2237089	2236910	0	0	1	0	0	0	1.94214	0			SF45436_c22920	59.0703	36.1993	16.2229	26.3937	0.70647	0.0391799	-0.702162	0.212694	0.596078	CDS	IV	510			｛NA}	Name=hypothetical protein
peak_0342-SF45436_c22930	peak_0342	0.445	cSF45436	2237709	2240697	2238234	1	1	1	0	0	0	2.02183	0			SF45436_c22930	156.804	106.037	36.0351	34.7419	0.564395	0.00220272	0.0527258	0.994523	0.584463	CDS	IV	1107	COG2856	E	{COG2856 Predicted Zn peptidase E Amino acid transport and metabolism }	Name=helix-turn-helix domain protein
peak_0346-SF45436_c22960	peak_0346	0.475	cSF45436	2245231	2251364	2245564	1	1	1	1	1	1	4.49386	0	5.5298	0	SF45436_c22960	225.573	211.207	52.79	51.243	0.0949323	0.497004	0.042909	0.98431	0.589819	CDS	IV	3045	COG0553	KL	{COG0553 Superfamily II DNA/RNA helicases, SNF2 family KL Multiple classes}	Name=FIG003033: Helicase domain protein
peak_0346-SF45436_c22970	peak_0346	0.475	cSF45436	2245231	2251364	2245564	1	1	1	1	1	1	4.49386	0	5.5298	0	SF45436_c22970	60.0515	55.3586	25.0058	30.1684	0.117393	0.758561	-0.270775	0.609618	0.553618	CDS	IV	1548			｛NA}	Name=hypothetical protein
peak_0350-SF45436_c22980	peak_0350	0.55	cSF45436	2245231	2251364	2248715	1	1	1	1	1	1	21.3289	0	24.7886	0	SF45436_c22980	193.046	140.75	43.32	15.6856	0.455811	0.00471116	1.4656	0.00208308	0.501543	CDS	IV	648	COG1403	V	｛NA}	Name=hypothetical protein
peak_0352-SF45436_c23000	peak_0352	0.455	cSF45436	2245091	2251430	2249628	1	1	1	0	0	0	3.65795	0			SF45436_c23000	12.5839	2.41708	23.328	40.9655	2.38024	0.0207841	-0.812345	0.056788	0.578947	CDS	IV	114			｛NA}	Name=hypothetical protein
peak_0355-SF45436_c23080	peak_0355	0.395	cSF45436	2256423	2256762	2256590	0	0	0	0	1	0	1.47512	7.55597e-84	1.65108	7.79956e-84	SF45436_c23080	128.818	153.706	365.842	706.396	-0.254844	0.558031	-0.949255	2.4899e-27	0.585034	CDS	I	294	COG4274	S	{COG4274 Uncharacterized conserved protein S Function unknown }	Name=FIG00983448: hypothetical protein
peak_0356-SF45436_c23090	peak_0356	0.47	cSF45436	2258547	2258981	2258750	1	1	1	0	0	0	1.87641	4.94903e-281			SF45436_c23090	367.89	400.113	299.083	409.19	-0.121131	0.853469	-0.452226	2.10997e-05	0.619951	CDS	I	2055	COG0568	K	{COG0568 DNA-directed RNA polymerase, sigma subunit (sigma70/sigma32) K Transcription }	Name=RNA polymerase sigma factor RpoD
peak_0357-SF45436_c23110	peak_0357	0.465	cSF45436	2261899	2262184	2262038	1	1	1	0	0	0	2.52086	0	1.3507	5.95429e-29	SF45436_c23110	355.984	369.715	120.135	110.069	-0.0546014	0.969915	0.126255	0.850905	0.63468	CDS	I	1188	COG0156	H	{COG0156 7-keto-8-aminopelargonate synthetase and related enzymes H Coenzyme transport and metabolism }	Name=2-amino-3-ketobutyrate coenzyme A ligase (EC 2.3.1.29)
peak_0358-SF45436_c23270	peak_0358	0.54	cSF45436	2276223	2277269	2276841	1	1	1	1	1	1	12.5269	0	10.5758	0	SF45436_c23270	35033.9	24152.5	8035.63	5580.67	0.536582	0	0.525973	1.0088e-77	0.555556	CDS	I	216	COG1278	K	{COG1278 Cold shock proteins K Transcription }	Name=Cold shock protein CspA
peak_0359-SF45436_c23320	peak_0359	0.445	cSF45436	2279577	2280197	2279770	1	1	1	1	1	1	3.67302	0	2.26654	2.4073e-278	SF45436_c23320	238.203	168.295	121.744	55.7382	0.501201	0.000444063	1.12711	1.32816e-05	0.596273	CDS	I	483	COG1846	K	{COG1846 Transcriptional regulators K Transcription }	Name=HTH-type transcriptional regulator PetP
peak_0360-SF45436_c23320	peak_0360	0.485	cSF45436	2279522	2280417	2280083	1	1	1	0	0	0	3.8401	0			SF45436_c23320	238.203	168.295	121.744	55.7382	0.501201	0.000444063	1.12711	1.32816e-05	0.596273	CDS	I	483	COG1846	K	{COG1846 Transcriptional regulators K Transcription }	Name=HTH-type transcriptional regulator PetP
peak_0362-SF45436_c23470	peak_0362	0.44	cSF45436	2293783	2294577	2294405	1	1	1	1	1	1	1.93951	6.99053e-291	1.7469	3.93659e-108	SF45436_c23470	2.22413	2.13602	4.58121	12.7772	0.0583137	0.981035	-1.47977	0.105285	0.550388	CDS	IV	129			｛NA}	Name=hypothetical protein
peak_0362-SF45436_c23480	peak_0362	0.44	cSF45436	2293783	2294577	2294405	1	1	1	1	1	1	1.93951	6.99053e-291	1.7469	3.93659e-108	SF45436_c23480	20.1084	30.6163	317.208	231.507	-0.606502	0.43076	0.45437	0.00587649	0.646154	CDS	III	585	COG0666	T	{COG0666 FOG: Ankyrin repeat R General function prediction only }	Name=FOG: Ankyrin repeat
peak_0364-SF45436_c23500	peak_0364	0.46	cSF45436	2297930	2298657	2298217	1	1	1	1	1	1	3.47987	0	3.03762	0	SF45436_c23500	7.67217	6.47897	39.7799	30.27	0.243869	0.884645	0.394151	0.53466	0.625634	CDS	III	2169	COG5616	R	{COG5616 Predicted integral membrane protein S Function unknown }	Name=Adenylate cyclase (EC 4.6.1.1)
peak_0364-SF45436_c23510	peak_0364	0.46	cSF45436	2297930	2298657	2298217	1	1	1	1	1	1	3.47987	0	3.03762	0	SF45436_c23510	20.6784	32.2713	34.6067	32.1732	-0.642126	0.371716	0.105193	0.954235	0.54955	CDS	III	222			｛NA}	Name=FIG00986844: hypothetical protein
peak_0365-SF45436_c23580	peak_0365	0.6	cSF45436	2301477	2302350	2301949	1	1	1	1	1	1	20.3243	0	22.0447	0	SF45436_c23580	616.065	13.7773	588.514	101.49	5.48271	1.72403e-148	2.53574	1.00617e-78	0.6	CDS	III	360			｛NA}	Name=hypothetical protein
peak_0366-SF45436_c23610	peak_0366	0.54	cSF45436	2304499	2305188	2304838	1	1	1	1	1	1	14.5769	0	14.5643	0	SF45436_c23610	34.9445	24.3753	43.9444	30.9929	0.519645	0.308234	0.503743	0.360567	0.603846	CDS	III	780	COG0583	K	{COG0583 Transcriptional regulator K Transcription }	Name=Transcriptional regulator2C LysR family
peak_0368-SF45436_c23720	peak_0368	0.425	cSF45436	2314941	2315232	2315086	0	0	0	0	0	0	1.61417	8.60023e-137			SF45436_c23720	21.576	16.7633	4.11961	5.33867	0.364122	0.64324	-0.373975	0.810521	0.623152	CDS	II	2367	COG2200	T	{COG5001 Predicted signal transduction protein containing a membrane domain, an EAL and a GGDEF domain T Signal transduction mechanisms }	Name=diguanylate cyclase/phosphodiesterase (GGDEF & EAL domains) with PAS/PAC sensor(s)
peak_0372-SF45436_c24280	peak_0372	0.525	cSF45436	2375975	2376429	2376192	1	1	1	0	0	0	2.48751	0			SF45436_c24280	2691.99	2989.48	1199.08	1317.01	-0.151224	0.111316	-0.135339	0.00398033	0.556522	CDS	I	345	COG0640	K	{COG0640 Predicted transcriptional regulators K Transcription }	Name=Transcriptional regulator2C ArsR family
peak_0374-SF45436_c24370	peak_0374	0.47	cSF45436	2388043	2388396	2388235	0	0	0	0	0	0	1.64723	2.26882e-157			SF45436_c24370	245.568	187.407	206.818	271.229	0.38995	0.00482773	-0.39115	0.00346523	0.57403	CDS	III	1263	COG1133	I	{COG1133 ABC-type long-chain fatty acid transport system, fused permease and ATPase components I Lipid transport and metabolism }	Name=Bacteroid development protein BacA
peak_0375-SF45436_c24480	peak_0375	0.49	cSF45436	2399952	2400238	2400094	0	0	0	0	0	0	1.60951	1.16947e-132			SF45436_c24480	123.766	108.058	757.55	565.578	0.195817	0.386136	0.421615	3.09345e-05	0.539216	CDS	III	204			｛NA}	Name=MISCELLANEOUS%3B Unknown
peak_0375-SF45436_c24490	peak_0375	0.49	cSF45436	2399952	2400238	2400094	0	0	0	0	0	0	1.60951	1.16947e-132			SF45436_c24490	37.0712	35.6027	61.2793	93.0612	0.0583137	0.893353	-0.60278	0.0188441	0.641694	CDS	IV	921	COG0583	K	{COG0583 Transcriptional regulator K Transcription }	Name=Glycine cleavage system transcriptional activator
peak_0378-SF45436_c24900	peak_0378	0.48	cSF45436	2438455	2440823	2440417	1	1	1	1	1	1	5.16287	0	2.71371	0	SF45436_c24900	73.3531	68.2179	10.519	24.4483	0.104707	0.747596	-1.21673	0.0415362	0.564725	CDS	IV	618			｛NA}	Name=hypothetical protein
peak_0378-SF45436_c24910	peak_0378	0.48	cSF45436	2438455	2440823	2440417	1	1	1	1	1	1	5.16287	0	2.71371	0	SF45436_c24910	181.615	211.531	127.348	97.1195	-0.219987	0.579446	0.390948	0.200973	0.609428	CDS	III	297	COG2329	H	｛NA}	Name=Uncharacterized conserved protein
peak_0379-SF45436_c24960	peak_0379	0.455	cSF45436	2446408	2446711	2446558	1	1	1	0	0	0	2.18102	0	1.83406	5.84494e-132	SF45436_c24960	17.932	17.413	59.9184	43.8772	0.0423722	0.945804	0.449528	0.338699	0.670139	CDS	I	1440	COG0277	C	{COG0277 FAD/FMN-containing dehydrogenases C Energy production and conversion }	Name=Small Molecule Metabolism
peak_0380-SF45436_c25070	peak_0380	0.455	cSF45436	2456081	2456526	2456289	1	1	1	1	1	1	3.78328	0	2.41746	0	SF45436_c25070	74.7512	42.2294	16.699	22.8925	0.823848	0.00509076	-0.455107	0.466149	0.628352	CDS	I	1044	COG0601	EP	{COG0601 ABC-type dipeptide/oligopeptide/nickel transport systems, permease components EP Multiple classes}	Name=Dipeptide transport system permease protein DppB (TC 3.A.1.5.2)
peak_0381-SF45436_c25280	peak_0381	0.45	cSF45436	2471923	2472227	2472077	0	0	0	0	0	0			1.7066	4.05098e-101	SF45436_c25280	50.6879	48.8637	92.1923	101.643	0.0528798	0.879546	-0.140786	0.547329	0.643333	CDS	I	1500	COG3920	T	{COG3920 Signal transduction histidine kinase T Signal transduction mechanisms }	Name=sensor histidine kinase
peak_0382-SF45436_c25300	peak_0382	0.475	cSF45436	2472646	2473191	2472933	1	1	1	1	1	1	9.15493	0	4.73096	0	SF45436_c25300	151.773	208.657	710.349	434.957	-0.459221	0.0431434	0.707656	6.98683e-13	0.615942	CDS	I	552	COG1595	K	{COG1595 DNA-directed RNA polymerase specialized sigma subunit, sigma24 homolog K Transcription }	Name=macromolecule metabolism%3B macromolecule synthesis2C modification%3B rna synthesis2C modification 2C dna transcription
peak_0382-SF45436_c25310	peak_0382	0.475	cSF45436	2472646	2473191	2472933	1	1	1	1	1	1	9.15493	0	4.73096	0	SF45436_c25310	34.2852	51.99	163.541	108.847	-0.600649	0.251325	0.587345	0.0107982	0.54717	CDS	II	159			｛NA}	Name=miscellaneous%3B hypothetical/partial homology
peak_0382-SF45436_c25320	peak_0382	0.475	cSF45436	2472646	2473191	2472933	1	1	1	1	1	1	9.15493	0	4.73096	0	SF45436_c25320	166.012	231.529	339.718	290.95	-0.479901	0.0209385	0.223567	0.305873	0.608805	CDS	I	795	COG0784	T	{COG1595 DNA-directed RNA polymerase specialized sigma subunit, sigma24 homolog K Transcription }	Name=DNA-directed RNA polymerase specialized sigma subunit2C sigma24-like
peak_0384-SF45436_c25480	peak_0384	0.475	cSF45436	2488994	2489366	2489174	1	1	1	1	1	0	6.05344	0	2.3336	0	SF45436_c25480	10.4363	9.03702	28.3683	25.5544	0.207691	0.879498	0.150708	0.907743	0.654144	CDS	III	1677	COG2114	T	{COG2114 Adenylate cyclase, family 3 (some proteins contain HAMP domain) T Signal transduction mechanisms }	Name=Adenylate cyclase (EC 4.6.1.1)
peak_0386-SF45436_c25730	peak_0386	0.535	cSF45436	2513757	2514141	2513938	0	1	1	0	0	0	1.7292	3.56377e-207			SF45436_c25730	99.9847	87.674	39.9954	62.434	0.189558	0.476362	-0.642499	0.050118	0.630303	CDS	III	990	COG0596	HR	{COG0596 Predicted hydrolases or acyltransferases (alpha/beta hydrolase superfamily) R General function prediction only }	Name=Non-heme chloroperoxidase (EC 1.11.1.10)
peak_0386-SF45436_c25740	peak_0386	0.535	cSF45436	2513757	2514141	2513938	0	1	1	0	0	0	1.7292	3.56377e-207			SF45436_c25740	32.3014	35.2797	34.5715	50.3331	-0.127242	0.964148	-0.541926	0.150655	0.598234	CDS	II	453	COG1846	K	{COG1846 Transcriptional regulators K Transcription }	Name=Organic hydroperoxide resistance transcriptional regulator
peak_0387-SF45436_c25790	peak_0387	0.48	cSF45436	2519418	2519780	2519595	1	1	1	1	1	0	3.1386	0	1.9186	6.33607e-163	SF45436_c25790	13.973	22.664	10.2334	15.4598	-0.697761	0.437447	-0.595246	0.455115	0.648268	CDS	II	924	COG0502	H	{COG0502 Biotin synthase and related enzymes H Coenzyme transport and metabolism }	Name=Biotin synthase (EC 2.8.1.6)
peak_0388-SF45436_c25810	peak_0388	0.46	cSF45436	2520756	2521302	2521024	1	1	1	1	1	1	4.50799	0	5.49025	0	SF45436_c25810	5229.81	3793.39	644.053	669.712	0.463272	1.45268e-66	-0.0563606	0.322111	0.62109	CDS	I	1119	COG0683	E	{COG0683 ABC-type branched-chain amino acid transport systems, periplasmic component E Amino acid transport and metabolism }	Name=Branched-chain amino acid ABC transporter2C amino acid-binding protein (TC 3.A.1.4.1)
peak_0389-SF45436_c25850	peak_0389	0.43	cSF45436	2524122	2525642	2524337	1	1	1	1	1	1	4.64564	0	3.20275	0	SF45436_c25850	274.699	167.396	44.3445	20.2167	0.71459	1.56665e-07	1.13321	0.0151126	0.62482	CDS	I	1386	COG4177	E	{COG4177 ABC-type branched-chain amino acid transport system, permease component E Amino acid transport and metabolism }	Name=Branched-chain amino acid transport system permease protein LivM (TC 3.A.1.4.1)
peak_0390-SF45436_c25860	peak_0390	0.5	cSF45436	2524122	2525642	2525136	1	1	1	1	1	1	11.365	0	20.1471	0	SF45436_c25860	388.269	212.992	242.477	186.79	0.866259	9.34728e-14	0.376428	0.0681181	0.586932	CDS	I	903	COG0559	E	{COG0559 Branched-chain amino acid ABC-type transport system, permease components E Amino acid transport and metabolism }	Name=High-affinity branched-chain amino acid transport system permease protein LivH (TC 3.A.1.4.1)
peak_0390-SF45436_c25870	peak_0390	0.5	cSF45436	2524122	2525642	2525136	1	1	1	1	1	1	11.365	0	20.1471	0	SF45436_c25870	28.4328	25.1787	44.1141	44.901	0.175353	0.797195	-0.0255105	0.896336	0.630631	CDS	I	777	COG1218	P	{COG1218 3'-Phosphoadenosine 5'-phosphosulfate (PAPS) 3'-phosphatase P Inorganic ion transport and metabolism }	Name=3'(2')2C5'-bisphosphate nucleotidase (EC 3.1.3.7)
peak_0392-SF45436_c25920	peak_0392	0.59	cSF45436	2534824	2535709	2535263	1	1	1	1	1	1	16.6378	0	27.4119	0	SF45436_c25920	246.412	19.5057	114.984	15.3856	3.6591	1.02165e-50	2.90178	2.65112e-18	0.64543	CDS	IV	4803			｛NA}	Name=T1SS secreted agglutinin RTX
peak_0393-SF45436_c26180	peak_0393	0.455	cSF45436	2559745	2560837	2559952	1	1	1	1	1	1	3.29598	0	2.77331	0	SF45436_c26180	805.135	526.174	275.636	313.751	0.613692	1.84726e-16	-0.186854	0.113448	0.578811	CDS	I	387	COG3474	C	{COG3474 Cytochrome c2 C Energy production and conversion }	Name=Cytochrome c2
peak_0394-SF45436_c26190	peak_0394	0.465	cSF45436	2559745	2560837	2560490	1	1	1	1	1	1	8.9829	0	8.75747	0	SF45436_c26190	309.716	163.432	1010.2	551.048	0.922252	3.52837e-12	0.874387	1.45326e-26	0.604982	CDS	I	843	COG1622	C	{COG1622 Heme/copper-type cytochrome/quinol oxidases, subunit 2 C Energy production and conversion }	Name=Alternative cytochrome c oxidase polypeptide CoxM (EC 1.9.3.1)
peak_0395-SF45436_c26240	peak_0395	0.5	cSF45436	2564879	2565341	2565094	1	1	1	1	1	1	3.69291	0	2.16484	1.00487e-283	SF45436_c26240	468.121	200.617	2428.06	2032.61	1.22243	3.02451e-27	0.256469	2.52117e-05	0.607456	CDS	II	456	COG1959	K	{COG1959 Predicted transcriptional regulator K Transcription }	Name=Rrf2 family transcriptional regulator
peak_0396-SF45436_c26320	peak_0396	0.41	cSF45436	2573192	2573742	2573506	0	0	1	1	1	1	1.90786	1.56336e-273	1.93058	2.00595e-175	SF45436_c26320	9.8319	3.43361	51.2425	110.397	1.51775	0.185566	-1.10729	5.52741e-06	0.653167	CDS	II	963	COG0715	P	{COG0715 ABC-type nitrate/sulfonate/bicarbonate transport systems, periplasmic components P Inorganic ion transport and metabolism }	Name=Alkanesulfonates-binding protein
peak_0396-SF45436_c26330	peak_0396	0.41	cSF45436	2573192	2573742	2573506	0	0	1	1	1	1	1.90786	1.56336e-273	1.93058	2.00595e-175	SF45436_c26330	1219.43	48.5057	87.0779	59.6169	4.65191	4.50313e-283	0.546585	0.114495	0.63466	CDS	I	2562	COG0404	E	{COG0404 Glycine cleavage system T protein (aminomethyltransferase) E Amino acid transport and metabolism }	Name=Sarcosine oxidase alpha subunit (EC 1.5.3.1)
peak_0397-SF45436_c26350	peak_0397	0.54	cSF45436	2577997	2578427	2578207	0	0	0	1	1	1			3.35994	0	SF45436_c26350	1.28545	1.97525	5.03071	5.90773	-0.619758	0.908769	-0.231842	0.868485	0.629928	CDS	III	1116	COG1064	G	{COG1064 Zn-dependent alcohol dehydrogenases R General function prediction only }	Name=Alcohol dehydrogenase (EC 1.1.1.1)
peak_0397-SF45436_c26360	peak_0397	0.54	cSF45436	2577997	2578427	2578207	0	0	0	1	1	1			3.35994	0	SF45436_c26360	0	0	25.7714	23.3027	NA	NA	0.145271	0.91835	0.611708	CDS	III	837	COG0179	Q	{COG0179 2-keto-4-pentenoate hydratase/2-oxohepta-3-ene-1,7-dioic acid hydratase (catechol pathway) Q Secondary metabolites biosynthesis, transport and catabolism }	Name=Putative fumarylacetoacetate (FAA) hydrolase
peak_0399-SF45436_c26600	peak_0399	0.47	cSF45436	2601292	2601712	2601475	1	1	1	0	0	0	1.97167	0			SF45436_c26600	20.9852	19.1627	56.6884	59.6192	0.13107	0.875824	-0.0727246	0.796999	0.639089	CDS	II	834	COG1129	G	{COG1129 ABC-type sugar transport system, ATPase component G Carbohydrate transport and metabolism }	Name=Inositol transport system ATP-binding protein
peak_0400-SF45436_c26630	peak_0400	0.58	cSF45436	2604509	2604910	2604699	1	1	1	0	0	0	2.14134	0			SF45436_c26630	17.5482	14.0442	30.1211	15.9617	0.321348	0.730494	0.916159	0.129645	0.622834	CDS	II	981	COG1879	G	{COG1879 ABC-type sugar transport system, periplasmic component G Carbohydrate transport and metabolism }	Name=Inositol transport system sugar-binding protein
peak_0400-SF45436_c26640	peak_0400	0.58	cSF45436	2604509	2604910	2604699	1	1	1	0	0	0	2.14134	0			SF45436_c26640	19.625	18.3167	29.6057	16.9378	0.0995364	0.899819	0.805633	0.198035	0.60501	CDS	II	1038	COG1879	G	{COG1879 ABC-type sugar transport system, periplasmic component G Carbohydrate transport and metabolism }	Name=Transcriptional regulator2C LacI family
peak_0401-SF45436_c26770	peak_0401	0.425	cSF45436	2618662	2619215	2619041	1	1	1	0	0	0	1.84499	1.50612e-263			SF45436_c26770	634.491	440.738	850.447	245.325	0.525678	2.02516e-10	1.79353	2.77577e-72	0.664179	CDS	III	402	COG0183	I	{COG0183 Acetyl-CoA acetyltransferase I Lipid transport and metabolism }	Name=Phenylacetic acid degradation protein PaaE2C ketothiolase
peak_0402-SF45436_c26840	peak_0402	0.435	cSF45436	2626050	2626436	2626251	1	0	1	0	0	0	2.0813	0			SF45436_c26840	0	0	9.65647	23.3413	NA	NA	-1.27332	0.039009	0.588235	CDS	IV	153			｛NA}	Name=hypothetical protein
peak_0402-SF45436_c26850	peak_0402	0.435	cSF45436	2626050	2626436	2626251	1	0	1	0	0	0	2.0813	0			SF45436_c26850	724.049	17.6549	18.5842	12.0941	5.35794	4.79774e-174	0.619766	0.485375	0.602594	CDS	IV	2544	COG1052	CHR	{COG1052 Lactate dehydrogenase and related dehydrogenases CHR Multiple classes}	Name=D-3-phosphoglycerate dehydrogenase (EC 1.1.1.95)
peak_0404-SF45436_c26920	peak_0404	0.48	cSF45436	2635875	2636215	2636052	1	1	1	0	0	0	2.26997	0	1.59387	5.33359e-83	SF45436_c26920	39.8868	48.3187	48.5478	32.5485	-0.276671	0.769892	0.576814	0.243624	0.538705	CDS	III	633	COG4566	TK	{COG4566 Response regulator T Signal transduction mechanisms }	Name=two-component response regulator
peak_0405-SF45436_c26930	peak_0405	0.55	cSF45436	2637218	2638312	2637885	1	1	1	1	1	1	22.0514	0	29.9113	0	SF45436_c26930	40.5735	42.4454	29.1011	20.1176	-0.0650687	0.995842	0.532614	0.44718	0.565657	CDS	III	396	COG4566	TK	{COG4566 Response regulator T Signal transduction mechanisms }	Name=probable transcriptional regulator ycf27 OmpR like protein
peak_0405-SF45436_c26940	peak_0405	0.55	cSF45436	2637218	2638312	2637885	1	1	1	1	1	1	22.0514	0	29.9113	0	SF45436_c26940	5.82142	0	8.27938	3.71588	4.45063	0.05189	1.15582	0.389441	0.719807	CDS	I	1035	COG1566	V	{COG1566 Multidrug resistance efflux pump V Defense mechanisms }	Name=Multidrug resistance protein A
peak_0407-SF45436_c26960	peak_0407	0.49	cSF45436	2642297	2642602	2642445	0	0	0	0	0	0	1.60294	2.56071e-135			SF45436_c26960	15.7167	11.8826	11.0205	16.9692	0.403449	0.681583	-0.622727	0.407229	0.600233	CDS	III	858	COG0702	R	{COG0702 Predicted nucleoside-diphosphate-sugar epimerases MG Multiple classes}	Name=putative secreted protein
peak_0413-SF45436_c27030	peak_0413	0.47	cSF45436	2654702	2655006	2654847	1	0	1	0	0	0	1.88037	4.66015e-276	1.56455	6.51628e-70	SF45436_c27030	10.7316	10.9127	9.42701	12.6928	-0.0241484	0.984414	-0.429143	0.637524	0.610561	CDS	IV	909	COG1171	E	{COG1171 Threonine dehydratase E Amino acid transport and metabolism }	Name=Threonine dehydratase2C catabolic (EC 4.3.1.19)
peak_0414-SF45436_c27040	peak_0414	0.47	cSF45436	2655633	2656032	2655834	0	0	1	0	0	0	1.84041	2.74423e-261			SF45436_c27040	8.94172	7.4674	3.20312	4.46682	0.259948	0.867971	-0.479769	0.78286	0.588076	CDS	IV	738	COG1126	E	{COG1126 ABC-type polar amino acid transport system, ATPase component E Amino acid transport and metabolism }	Name=Glutamate Aspartate transport ATP-binding protein GltL (TC 3.A.1.3.4)
peak_0415-SF45436_c27070	peak_0415	0.45	cSF45436	2657915	2658764	2658401	1	1	1	1	1	1	4.08868	0	10.2401	0	SF45436_c27070	5.3132	5.70304	19.9567	29.027	-0.102151	0.989654	-0.540523	0.313494	0.582789	CDS	IV	918	COG0834	ET	{COG0834 ABC-type amino acid transport/signal transduction systems, periplasmic component/domain ET Multiple classes}	Name=Glutamate Aspartate periplasmic binding protein precursor GltI (TC 3.A.1.3.4)
peak_0416-SF45436_c27240	peak_0416	0.51	cSF45436	2673494	2673988	2673730	1	1	1	0	0	0	3.49276	0			SF45436_c27240	8.45415	9.13415	17.4137	10.6241	-0.111611	0.98677	0.712876	0.429067	0.598527	CDS	IV	543	COG4032	H	{COG4032 Predicted thiamine-pyrophosphate-binding protein R General function prediction only }	Name=Sulfopyruvate decarboxylase - alpha subunit (EC 4.1.1.79)
peak_0417-SF45436_c27260	peak_0417	0.49	cSF45436	2676469	2676899	2676679	1	1	1	1	1	1	4.41594	0	2.92632	0	SF45436_c27260	47.664	46.0731	51.6387	61.6392	0.0489759	0.887304	-0.255396	0.447002	0.604099	CDS	IV	927	COG0583	K	{COG0583 Transcriptional regulator K Transcription }	Name=putative regulatory protein2C LysR2C LysR2C substrate-binding
peak_0417-SF45436_c27270	peak_0417	0.49	cSF45436	2676469	2676899	2676679	1	1	1	1	1	1	4.41594	0	2.92632	0	SF45436_c27270	2.07908	0	4.28244	9.95324	NA	NA	-1.21673	0.248869	0.543478	CDS	IV	138			｛NA}	Name=hypothetical protein
peak_0418-SF45436_c27310	peak_0418	0.445	cSF45436	2679783	2680314	2680097	1	1	1	1	1	1	2.07547	0	2.34767	0	SF45436_c27310	21.0912	18.5095	23.2196	25.0685	0.188374	0.824614	-0.110535	0.835572	0.608365	CDS	IV	789	COG1540	R	{COG1540 Uncharacterized proteins, homologs of lactam utilization protein B R General function prediction only }	Name=Lactam utilization protein LamB
peak_0418-SF45436_c27320	peak_0418	0.445	cSF45436	2679783	2680314	2680097	1	1	1	1	1	1	2.07547	0	2.34767	0	SF45436_c27320	35.3025	32.6711	56.8501	54.6961	0.111753	0.843904	0.0557246	0.998701	0.581655	CDS	IV	447	COG0346	Q	{COG0346 Lactoylglutathione lyase and related lyases E Amino acid transport and metabolism }	Name=Glyoxalase/bleomycin resistance protein/dioxygenase
peak_0419-SF45436_c27340	peak_0419	0.49	cSF45436	2682076	2683207	2682571	1	1	1	1	1	1	10.1445	0	12.4716	0	SF45436_c27340	4.9171	8.02793	13.4198	13.1823	-0.707221	0.717621	0.0257588	0.984306	0.608398	CDS	IV	1167	COG0665	E	{COG0665 Glycine/D-amino acid oxidases (deaminating) E Amino acid transport and metabolism }	Name=Sarcosine oxidase beta subunit (EC 1.5.3.1)
peak_0419-SF45436_c27350	peak_0419	0.49	cSF45436	2682076	2683207	2682571	1	1	1	1	1	1	10.1445	0	12.4716	0	SF45436_c27350	8.90552	5.20601	52.2388	52.6434	0.774521	0.557156	-0.0111309	0.907591	0.615385	CDS	IV	741	COG2249	R	{COG2249 Putative NADPH-quinone reductase (modulator of drug activity B) R General function prediction only }	Name=NAD(P)H oxidoreductase YRKL (EC 1.6.99.-) @ Putative NADPH-quinone reductase (modulator of drug activity B) @ Flavodoxin 2
peak_0420-SF45436_c27360	peak_0420	0.49	cSF45436	2683633	2685050	2684200	1	1	1	0	0	0	3.53428	0			SF45436_c27360	36.1872	58.5848	20.2316	31.1832	-0.695046	0.124675	-0.624159	0.220026	0.544144	CDS	IV	555	COG1309	K	{COG1309 Transcriptional regulator K Transcription }	Name=Transcriptional regulator2C TetR family
peak_0425-SF45436_c27540	peak_0425	0.435	cSF45436	2707072	2707427	2707251	1	1	1	0	0	0	2.16249	0			SF45436_c27540	0	0	6.91778	20.8252	NA	NA	-1.58995	0.0195449	0.637681	CDS	IV	897	COG0559	E	{COG0559 Branched-chain amino acid ABC-type transport system, permease components E Amino acid transport and metabolism }	Name=High-affinity branched-chain amino acid transport system permease protein LivH (TC 3.A.1.4.1)
peak_0426-SF45436_c27560	peak_0426	0.47	cSF45436	2709251	2709543	2709395	0	0	0	0	0	0	1.58686	2.04692e-127			SF45436_c27560	3.63839	2.24631	42.8244	113.965	0.695744	0.789239	-1.41208	1.65962e-08	0.612319	CDS	IV	1104	COG2141	HR	{COG2141 Coenzyme F420-dependent N5,N10-methylene tetrahydromethanopterin reductase and related flavin-dependent oxidoreductases C Energy production and conversion }	Name=Coenzyme F420-dependent N52CN10-methylene tetrahydromethanopterin reductase and related flavin-dependent oxidoreductases%3B sulfonate monooxygenase
peak_0427-SF45436_c27570	peak_0427	0.54	cSF45436	2709936	2710466	2710101	0	0	0	0	0	0			1.66626	1.56686e-98	SF45436_c27570	0	0	15.1532	38.9759	1.05831	0.869779	-1.36296	0.00290299	0.615385	CDS	IV	585	COG0431	C	{COG0431 Predicted flavoprotein R General function prediction only }	Name=FMN reductase (EC 1.5.1.29)
peak_0427-SF45436_c27580	peak_0427	0.54	cSF45436	2709936	2710466	2710101	0	0	0	0	0	0			1.66626	1.56686e-98	SF45436_c27580	5.99072	1.02739	145.871	301.136	2.54374	0.141393	-1.04572	7.4904e-14	0.625652	CDS	IV	1341	COG1653	G	{COG1653 ABC-type sugar transport system, periplasmic component G Carbohydrate transport and metabolism }	Name=N-Acetyl-D-glucosamine ABC transport system2C sugar-binding protein
peak_0428-SF45436_c27660	peak_0428	0.49	cSF45436	2717402	2717803	2717596	1	1	1	0	0	0	2.36566	0			SF45436_c27660	1.84628	0	5.32411	4.94972	2.38024	0.557134	0.105193	0.984089	0.640927	CDS	IV	777	COG0667	R	{COG0667 Predicted oxidoreductases (related to aryl-alcohol dehydrogenases) C Energy production and conversion }	Name=Aldo-keto reductase
peak_0428-SF45436_c27670	peak_0428	0.49	cSF45436	2717402	2717803	2717596	1	1	1	0	0	0	2.36566	0			SF45436_c27670	13.2025	17.9368	45.4342	28.9817	-0.442115	0.74703	0.648636	0.194328	0.586981	CDS	IV	891	COG0583	K	{COG0583 Transcriptional regulator K Transcription }	Name=Transcriptional regulator2C LysR family
peak_0429-SF45436_c27730	peak_0429	0.39	cSF45436	2723088	2723495	2723327	1	0	1	0	0	0	1.53556	7.88279e-113			SF45436_c27730	4.28628	4.63104	2.75899	9.23393	-0.111611	0.989326	-1.7428	0.128087	0.606909	CDS	IV	1071	COG1073	T	{COG1073 Hydrolases of the alpha/beta superfamily R General function prediction only }	Name=FIG01220323: hypothetical protein
peak_0430-SF45436_c27740	peak_0430	0.515	cSF45436	2724350	2725190	2724510	1	1	1	1	1	0	1.44193	8.97946e-85	1.70532	1.16196e-113	SF45436_c27740	1.64892	1.05574	4.81159	4.9995	0.643276	0.8855	-0.0552714	0.962328	0.628352	CDS	IV	1044			｛NA}	Name=Putative exported protein precursor
peak_0430-SF45436_c27750	peak_0430	0.515	cSF45436	2724350	2725190	2724510	1	1	1	1	1	0	1.44193	8.97946e-85	1.70532	1.16196e-113	SF45436_c27750	0	2.3551	12.6277	7.04383	NA	NA	0.842159	0.430488	0.615385	CDS	IV	117			｛NA}	Name=hypothetical protein
peak_0431-SF45436_c27760	peak_0431	0.505	cSF45436	2724350	2725190	2725028	1	1	1	1	1	0	2.60876	0	1.51223	1.13446e-63	SF45436_c27760	16.648	17.0091	26.2656	29.1667	-0.0309536	0.983823	-0.151147	0.770792	0.607407	CDS	II	810	COG3315	Q	{COG3315 O-Methyltransferase involved in polyketide biosynthesis Q Secondary metabolites biosynthesis, transport and catabolism }	Name=O-methyltransferase domain protein
peak_0434-SF45436_c27810	peak_0434	0.62	cSF45436	2732584	2735685	2733080	1	1	1	1	1	1	26.1947	0	28.4879	0	SF45436_c27810	647.448	25.3018	240.479	35.2457	4.67745	8.80518e-151	2.77039	7.88577e-36	0.574843	CDS	II	795	COG2197	TK	{COG2197 Response regulator containing a CheY-like receiver domain and an HTH DNA-binding domain TK Multiple classes}	Name=Transcriptional regulator2C LuxR family
peak_0435-SF45436_c27840	peak_0435	0.625	cSF45436	2732584	2735685	2734884	1	1	1	1	1	1	27.1256	0	26.5165	0	SF45436_c27840	898.243	225.72	160.941	59.8496	1.99257	2.80296e-100	1.42712	3.06957e-10	0.442266	CDS	IV	459			｛NA}	Name=hypothetical protein
peak_0437-SF45436_c27860	peak_0437	0.525	cSF45436	2739521	2740683	2740290	1	1	1	1	1	1	17.2058	0	15.9652	0	SF45436_c27860	226.649	155.592	52.2057	26.5369	0.542696	0.000243788	0.976207	0.0220254	0.589768	CDS	IV	3147	COG0553	KL	{COG0553 Superfamily II DNA/RNA helicases, SNF2 family KL Multiple classes}	Name=Superfamily II DNA/RNA helicases2C SNF2 family
peak_0440-SF45436_c27920	peak_0440	0.48	cSF45436	2747777	2748966	2748717	1	1	1	0	0	0	3.30713	0			SF45436_c27920	24.5848	27.5028	306.618	172.275	-0.161812	0.945922	0.831723	7.42299e-08	0.588512	CDS	IV	1062	COG4861	S	{COG4861 Uncharacterized protein conserved in bacteria S Function unknown }	Name=hypothetical protein
peak_0440-SF45436_c27930	peak_0440	0.48	cSF45436	2747777	2748966	2748717	1	1	1	0	0	0	3.30713	0			SF45436_c27930	2.6566	1.70091	7.296	9.32656	0.643276	0.847447	-0.354238	0.747114	0.614198	CDS	IV	324			｛NA}	Name=hypothetical protein
peak_0441-SF45436_c27960	peak_0441	0.485	cSF45436	2752622	2753096	2752851	1	1	1	1	1	1	8.33292	0	3.67178	0	SF45436_c27960	14.3116	15.2718	9.82621	10.8753	-0.0936894	0.989412	-0.146346	0.873065	0.655582	CDS	IV	1263	COG4372	S	｛NA}	Name=Conjugative NikB protein
peak_0441-SF45436_c27970	peak_0441	0.485	cSF45436	2752622	2753096	2752851	1	1	1	1	1	1	8.33292	0	3.67178	0	SF45436_c27970	56.208	40.2846	196.128	196.795	0.480547	0.190174	-0.00489621	0.827528	0.663743	CDS	IV	342			｛NA}	Name=hypothetical protein
peak_0441-SF45436_c27980	peak_0441	0.485	cSF45436	2752622	2753096	2752851	1	1	1	1	1	1	8.33292	0	3.67178	0	SF45436_c27980	17.9799	22.9622	36.4435	31.3169	-0.352882	0.793072	0.218722	0.807528	0.654667	CDS	IV	1500	COG3505	U	{COG3505 Type IV secretory pathway, VirD4 components U Intracellular trafficking, secretion, and vesicular transport }	Name=Conjugal transfer coupling protein TraG
peak_0442-SF45436_c28020	peak_0442	0.555	cSF45436	2756091	2758745	2756513	1	1	1	1	1	1	19.0599	0	25.3155	0	SF45436_c28020	18.661	2.24022	48.0468	4.46682	3.05831	0.000563361	3.42712	2.56585e-09	0.634146	CDS	IV	123			｛NA}	Name=hypothetical protein
peak_0444-SF45436_c28030	peak_0444	0.58	cSF45436	2756091	2758745	2758382	1	1	1	1	1	1	18.5343	0	17.7323	0	SF45436_c28030	1466.44	6.12326	989.338	10.1744	7.9038	0	6.60344	1.49883e-224	0.488889	CDS	IV	135			｛NA}	Name=hypothetical protein
peak_0444-SF45436_c28040	peak_0444	0.58	cSF45436	2756091	2758745	2758382	1	1	1	1	1	1	18.5343	0	17.7323	0	SF45436_c28040	975.994	21.1959	939.501	23.4794	5.52501	3.66382e-235	5.32242	4.51972e-215	0.581197	CDS	IV	117			｛NA}	Name=hypothetical protein
peak_0445-SF45436_c28090	peak_0445	0.485	cSF45436	2760300	2760746	2760526	1	1	1	0	0	0	2.14651	0			SF45436_c28090	0	0	0	0	NA	NA	NA	NA	0.600973	CDS	IV	1233	COG4974	L	{COG4974 Site-specific recombinase XerD L Replication, recombination and repair }	Name=hypothetical protein
peak_0446-SF45436_c28150	peak_0446	0.455	cSF45436	2768950	2769286	2769115	0	0	1	0	0	0	1.32226	1.23319e-46	1.34275	1.62192e-30	SF45436_c28150	112.251	86.89	39.3059	41.4859	0.369462	0.110826	-0.0778729	0.828401	0.601721	CDS	IV	1278			｛NA}	Name=FIG036446: hypothetical protein
peak_0449-SF45436_c28170	peak_0449	0.43	cSF45436	2772471	2775321	2773495	0	0	0	1	1	1			1.52993	1.0832e-66	SF45436_c28170	389.543	264.499	53.4295	61.7664	0.558519	2.89472e-07	-0.209188	0.528169	0.588836	CDS	IV	1272	COG1479	S	{COG1479 Uncharacterized conserved protein S Function unknown }	Name=hypothetical protein
peak_0453-SF45436_c28190	peak_0453	0.52	cSF45436	2777473	2786311	2778227	1	1	1	1	1	1	12.8713	0	11.4039	0	SF45436_c28190	72.2819	57.4298	40.9536	41.833	0.331835	0.3003	-0.0306492	0.892797	0.605965	CDS	IV	2850	COG0553	KL	{COG0553 Superfamily II DNA/RNA helicases, SNF2 family KL Multiple classes}	Name=helicase (Snf2/Rad54 family)
peak_0455-SF45436_c28200	peak_0455	0.465	cSF45436	2777473	2786311	2779637	1	1	1	1	1	1	2.5839	0	2.60069	0	SF45436_c28200	65.1054	67.4853	92.947	75.0185	-0.051796	0.984556	0.309162	0.455466	0.600156	CDS	IV	1278			｛NA}	Name=Site-specific recombinase2C phage integrase family
peak_0466-SF45436_c28290	peak_0466	0.47	cSF45436	2791750	2792417	2791988	1	1	1	1	1	1	6.69895	0	2.90944	0	SF45436_c28290	887.105	527.917	4359.6	3512.6	0.748794	1.75605e-24	0.311656	6.68421e-14	0.655763	CDS	I	642			｛NA}	Name=Eukaryotic translation initiation factor 3 subunit 10
peak_0467-SF45436_c28450	peak_0467	0.46	cSF45436	2805363	2805763	2805585	1	0	1	0	0	0	1.86773	1.22948e-259			SF45436_c28450	305.683	210.308	129.794	117.244	0.539528	1.43279e-05	0.146713	0.792349	0.598131	CDS	I	321			｛NA}	Name=FIG00985076: hypothetical protein
peak_0468-SF45436_c28530	peak_0468	0.43	cSF45436	2816818	2817182	2816992	0	0	1	0	0	0	1.69638	1.739e-179			SF45436_c28530	4.19616	4.53368	17.2863	18.9166	-0.111611	0.989069	-0.130023	0.840196	0.664229	CDS	I	1641	COG0365	I	{COG0365 Acyl-coenzyme A synthetases/AMP-(fatty) acid ligases I Lipid transport and metabolism }	Name=Acetyl-coenzyme A synthetase (EC 6.2.1.1)
peak_0475-SF45436_c28570	peak_0475	0.49	cSF45436	2822322	2828370	2823506	1	1	1	1	1	1	6.1229	0	5.37284	0	SF45436_c28570	1.35394	1.65494	6.71852	9.31019	-0.28961	0.971374	-0.470667	0.669403	0.559417	CDS	IV	2331			｛NA}	Name=TniA putative transposase
peak_0476-SF45436_c28590	peak_0476	0.505	cSF45436	2822322	2828370	2824451	1	1	1	1	1	1	9.34037	0	10.7302	0	SF45436_c28590	620.805	694.507	158.976	297.2	-0.161849	0.513779	-0.902626	4.87766e-11	0.584795	CDS	IV	171			｛NA}	Name=hypothetical protein
peak_0476-SF45436_c28600	peak_0476	0.505	cSF45436	2822322	2828370	2824451	1	1	1	1	1	1	9.34037	0	10.7302	0	SF45436_c28600	15.4254	9.87623	58.2503	55.1388	0.643276	0.476905	0.079198	0.977256	0.501792	CDS	IV	279	COG3809	R	｛NA}	Name=hypothetical protein
peak_0477-SF45436_c28600	peak_0477	0.5	cSF45436	2822322	2828370	2824812	1	1	1	1	1	1	13.476	0	13.0543	0	SF45436_c28600	15.4254	9.87623	58.2503	55.1388	0.643276	0.476905	0.079198	0.977256	0.501792	CDS	IV	279	COG3809	R	｛NA}	Name=hypothetical protein
peak_0479-SF45436_c28610	peak_0479	0.48	cSF45436	2822322	2828370	2825759	0	0	0	0	1	0			13.2069	0	SF45436_c28610	10.6264	16.0371	39.0857	23.2558	-0.593763	0.642292	0.749049	0.159085	0.502646	CDS	IV	189			｛NA}	Name=hypothetical protein
peak_0484-SF45436_c28630	peak_0484	0.47	cSF45436	2829054	2831496	2830512	1	1	1	1	1	1	8.36538	0	18.5507	0	SF45436_c28630	195.037	213.554	54.2442	51.1881	-0.130849	0.878382	0.0836601	0.972495	0.550035	CDS	IV	1449			｛NA}	Name=FIG036446: hypothetical protein
peak_0484-SF45436_c28640	peak_0484	0.47	cSF45436	2829054	2831496	2830512	1	1	1	1	1	1	8.36538	0	18.5507	0	SF45436_c28640	216.351	131.053	34.2334	28.476	0.723224	3.50425e-06	0.265658	0.750614	0.563008	CDS	IV	1476			｛NA}	Name=UPF0325 protein YaeH
peak_0485-SF45436_c28650	peak_0485	0.43	cSF45436	2831928	2832373	2832113	1	1	1	1	1	0	1.80789	8.20352e-246	1.40526	1.93099e-41	SF45436_c28650	352.695	247.846	19.8034	26.6473	0.508975	7.94102e-06	-0.428239	0.45192	0.569665	CDS	IV	567	COG1525	L	{COG1525 Micrococcal nuclease (thermonuclease) homologs L Replication, recombination and repair }	Name=Succinoglycan biosynthesis protein
peak_0489-SF45436_c28670	peak_0489	0.48	cSF45436	2834000	2835418	2835194	1	1	1	1	1	1	3.09124	0	2.18944	2.59675e-296	SF45436_c28670	18.3258	16.7748	33.3235	33.996	0.127576	0.88481	-0.0288241	0.906528	0.566866	CDS	IV	1002	COG2885	M	{COG2885 Outer membrane protein and related peptidoglycan-associated (lipo)proteins M Cell wall/membrane/envelope biogenesis }	Name=FIG00984211: hypothetical protein
peak_0490-SF45436_c28690	peak_0490	0.465	cSF45436	2836804	2837525	2837090	1	1	1	1	1	1	4.46931	0	2.77549	0	SF45436_c28690	24.1842	18.2994	19.2464	23.5064	0.402268	0.566166	-0.288471	0.641055	0.547893	CDS	IV	783			｛NA}	Name=FIG00984411: hypothetical protein
peak_0491-SF45436_c28700	peak_0491	0.575	cSF45436	2837819	2845370	2839022	1	1	1	1	1	1	17.6833	0	22.5563	0	SF45436_c28700	14.3949	8.52207	35.3367	14.1603	0.756285	0.412038	1.31932	0.0135659	0.555326	CDS	IV	1455			｛NA}	Name=FIG00986722: hypothetical protein
peak_0492-SF45436_c28710	peak_0492	0.45	cSF45436	2836674	2846251	2840231	1	1	1	0	0	0	1.51605	1.61391e-118			SF45436_c28710	180.024	493.013	73.872	68.6774	-1.45344	2.50644e-30	0.105193	0.924939	0.578431	CDS	IV	204			｛NA}	Name=hypothetical protein
peak_0494-SF45436_c28720	peak_0494	0.465	cSF45436	2837819	2845370	2841431	1	1	1	1	1	1	5.614	0	6.01155	0	SF45436_c28720	93.2761	86.1793	25.536	36.1757	0.114167	0.684281	-0.502489	0.282677	0.506173	CDS	IV	243			｛NA}	Name=hypothetical protein
peak_0495-SF45436_c28730	peak_0495	0.485	cSF45436	2837819	2845370	2842166	1	1	1	1	1	1	18.9213	0	26.2962	0	SF45436_c28730	79.2264	30.4352	62.9442	40.0957	1.38024	4.76486e-06	0.650627	0.109137	0.538462	CDS	IV	507	COG0262	H	{COG0262 Dihydrofolate reductase H Coenzyme transport and metabolism }	Name=hypothetical protein
peak_0498-SF45436_c28750	peak_0498	0.475	cSF45436	2836674	2846251	2844409	1	1	1	0	0	0	6.40061	0			SF45436_c28750	3.24195	6.22705	10.0165	18.6244	-0.941686	0.653323	-0.894807	0.202938	0.548023	CDS	IV	177			｛NA}	Name=hypothetical protein
peak_0499-SF45436_c28750	peak_0499	0.48	cSF45436	2837819	2845370	2844801	0	0	0	1	1	1			8.70828	0	SF45436_c28750	3.24195	6.22705	10.0165	18.6244	-0.941686	0.653323	-0.894807	0.202938	0.548023	CDS	IV	177			｛NA}	Name=hypothetical protein
peak_0499-SF45436_c28760	peak_0499	0.48	cSF45436	2837819	2845370	2844801	0	0	0	1	1	1			8.70828	0	SF45436_c28760	2.19275	1.45792	3.82172	4.36047	0.588828	0.878621	-0.190263	0.90596	0.575544	CDS	IV	1701	COG0465	O	{COG0465 ATP-dependent Zn proteases O Posttranslational modification, protein turnover, chaperones }	Name=Cell division protein FtsH (EC 3.4.24.-)
peak_0500-SF45436_c28760	peak_0500	0.46	cSF45436	2836674	2846251	2845019	1	1	1	0	0	0	5.81304	0			SF45436_c28760	2.19275	1.45792	3.82172	4.36047	0.588828	0.878621	-0.190263	0.90596	0.575544	CDS	IV	1701	COG0465	O	{COG0465 ATP-dependent Zn proteases O Posttranslational modification, protein turnover, chaperones }	Name=Cell division protein FtsH (EC 3.4.24.-)
peak_0503-SF45436_c28770	peak_0503	0.5	cSF45436	2846627	2852034	2847762	1	1	1	1	1	1	8.49835	0	9.6381	0	SF45436_c28770	55.983	56.0055	16.8164	15.6339	-0.000579963	0.940264	0.105193	0.972886	0.544715	CDS	IV	123			｛NA}	Name=hypothetical protein
peak_0503-SF45436_c28780	peak_0503	0.5	cSF45436	2846627	2852034	2847762	1	1	1	1	1	1	8.49835	0	9.6381	0	SF45436_c28780	239.094	154.069	30.1843	36.9233	0.633998	1.277e-05	-0.290735	0.530403	0.494624	CDS	IV	186			｛NA}	Name=hypothetical protein
peak_0507-SF45436_c28790	peak_0507	0.485	cSF45436	2846627	2852034	2850667	1	1	1	1	1	1	10.8035	0	7.67883	0	SF45436_c28790	188.407	150.787	42.972	24.0251	0.321348	0.0500183	0.838857	0.0871235	0.508246	CDS	IV	2001	COG2172	T	｛NA}	Name=hypothetical protein
peak_0509-SF45436_c28810	peak_0509	0.46	cSF45436	2846627	2852034	2851698	1	1	1	1	1	1	3.54246	0	5.24161	0	SF45436_c28810	30.156	22.3416	5.32411	13.1993	0.432709	0.461895	-1.30984	0.138678	0.555556	CDS	IV	333			｛NA}	Name=hypothetical protein
peak_0510-SF45436_c28840	peak_0510	0.46	cSF45436	2853773	2854391	2854097	1	1	1	1	1	1	12.0894	0	8.01598	0	SF45436_c28840	625.758	604.426	666.172	1201.24	0.0500393	0.357606	-0.850556	7.20803e-39	0.605735	CDS	I	558	COG1403	V	{COG1403 Restriction endonuclease V Defense mechanisms }	Name=HNH endonuclease family protein
peak_0511-SF45436_c28920	peak_0511	0.53	cSF45436	2859744	2860035	2859892	0	0	1	0	0	0	1.83846	1.88834e-247	1.51837	5.29017e-62	SF45436_c28920	805.268	306.776	66.9773	86.0756	1.39229	7.32623e-56	-0.361933	0.181877	0.644	CDS	I	750	COG2086	C	{COG2086 Electron transfer flavoprotein, beta subunit C Energy production and conversion }	Name=Electron transfer flavoprotein2C beta subunit
peak_0512-SF45436_c29010	peak_0512	0.435	cSF45436	2870404	2870730	2870566	0	0	1	0	0	0	1.78982	4.59992e-241			SF45436_c29010	224.906	239.211	217.016	234.962	-0.0889625	0.968959	-0.114627	0.393652	0.606227	CDS	I	546	COG0634	F	{COG0634 Hypoxanthine-guanine phosphoribosyltransferase F Nucleotide transport and metabolism }	Name=Hypoxanthine-guanine phosphoribosyltransferase (EC 2.4.2.8)
peak_0514-SF45436_c29220	peak_0514	0.43	cSF45436	2889325	2889646	2889474	0	0	0	0	0	0	1.5927	6.56765e-134			SF45436_c29220	169.326	202.77	480.639	393.8	-0.260048	0.451256	0.28749	0.0573629	0.602914	CDS	I	549	COG2214	K	{COG0484 DnaJ-class molecular chaperone with C-terminal Zn finger domain O Posttranslational modification, protein turnover, chaperones }	Name=FIG003437: hypothetical with DnaJ-like domain
peak_0514-SF45436_c29230	peak_0514	0.43	cSF45436	2889325	2889646	2889474	0	0	0	0	0	0	1.5927	6.56765e-134			SF45436_c29230	48.214	28.8451	111.52	191.464	0.741124	0.0578161	-0.779768	5.3399e-06	0.633609	CDS	IV	363	COG0271	T	{COG0271 Stress-induced morphogen (activity unknown) T Signal transduction mechanisms }	Name=Cell division protein BolA
peak_0515-SF45436_c29300	peak_0515	0.5	cSF45436	2895300	2895704	2895492	1	1	1	1	1	0	3.27817	0	1.80652	5.62523e-143	SF45436_c29300	452.47	430.687	832.043	982.837	0.0711835	0.359584	-0.240293	7.72765e-05	0.623249	CDS	I	1428	COG3034	M	{COG3034 Uncharacterized protein conserved in bacteria S Function unknown }	Name=probable exported protein STY0357
peak_0516-SF45436_c29490	peak_0516	0.435	cSF45436	2916901	2917200	2917054	0	0	1	0	0	0	1.8831	0	1.77728	3.99889e-127	SF45436_c29490	10.6264	36.286	147.136	49.7416	-1.77176	0.00119859	1.56462	9.17171e-11	0.654321	CDS	II	243			｛NA}	Name=HYPOTHETICAL TRANSMEMBRANE PROTEIN
peak_0516-SF45436_c29500	peak_0516	0.435	cSF45436	2916901	2917200	2917054	0	0	1	0	0	0	1.8831	0	1.77728	3.99889e-127	SF45436_c29500	25.807	52.4851	259.529	146.802	-1.02415	0.0197264	0.822021	1.2451e-06	0.566138	CDS	I	189			｛NA}	Name=HYPOTHETICAL/UNKNOWN PROTEIN
peak_0519-SF45436_c29690	peak_0519	0.46	cSF45436	2932015	2933352	2933016	1	1	1	1	1	1	10.6046	0	9.66201	0	SF45436_c29690	18.661	6.72066	7.20703	11.1671	1.47335	0.045079	-0.631772	0.514828	0.569106	CDS	IV	123			｛NA}	Name=hypothetical protein
peak_0520-SF45436_c29710	peak_0520	0.47	cSF45436	2934765	2935122	2934942	0	0	1	0	0	0	1.6734	2.75474e-181			SF45436_c29710	36.7616	37.7877	52.6495	37.9479	-0.0397184	0.981855	0.472402	0.346495	0.588589	CDS	III	999	COG0523	R	{COG0523 Putative GTPases (G3E family) R General function prediction only }	Name=Putative metal chaperone2C involved in Zn homeostasis2C GTPase of COG0523 family
peak_0521-SF45436_c29720	peak_0521	0.49	cSF45436	2936688	2937277	2936964	1	1	1	1	1	1	2.65155	0	2.87397	0	SF45436_c29720	71.1721	97.189	21.7608	43.6554	-0.449481	0.248969	-1.00443	0.0151616	0.488372	CDS	IV	258			｛NA}	Name=hypothetical protein
peak_0522-SF45436_c29720	peak_0522	0.39	cSF45436	2936635	2937534	2937379	0	0	1	0	0	0	1.34995	8.7795e-58			SF45436_c29720	71.1721	97.189	21.7608	43.6554	-0.449481	0.248969	-1.00443	0.0151616	0.488372	CDS	IV	258			｛NA}	Name=hypothetical protein
peak_0523-SF45436_c29780	peak_0523	0.465	cSF45436	2940041	2940593	2940313	1	1	1	1	1	1	6.37396	0	4.26871	0	SF45436_c29780	6.71141	11.2797	8.64	17.6714	-0.749041	0.609841	-1.03231	0.155511	0.619883	CDS	IV	171			｛NA}	Name=hypothetical protein
peak_0525-SF45436_c29890	peak_0525	0.465	cSF45436	2948974	2950233	2949857	1	1	1	1	1	1	4.36068	0	3.84899	0	SF45436_c29890	4.55417	10.9344	7.03543	13.0814	-1.26361	0.310567	-0.894807	0.309762	0.507937	CDS	IV	126			｛NA}	Name=hypothetical protein
peak_0526-SF45436_c29900	peak_0526	0.515	cSF45436	2948951	2951056	2950858	1	1	1	0	0	0	2.19957	0			SF45436_c29900	1.2106	0	4.98714	2.31822	NA	NA	1.10519	0.548213	0.599156	CDS	IV	237			｛NA}	Name=hypothetical protein
peak_0527-SF45436_c29940	peak_0527	0.395	cSF45436	2954112	2954896	2954210	0	0	0	0	0	0	1.06729	0.00877728			SF45436_c29940	51.1494	54.8352	103.886	111.843	-0.100384	0.977873	-0.106466	0.614892	0.682421	CDS	I	1206	COG0482	J	{COG0482 Predicted tRNA(5-methylaminomethyl-2-thiouridylate) methyltransferase, contains the PP-loop ATPase domain J Translation, ribosomal structure and biogenesis }	Name=tRNA-specific 2-thiouridylase MnmA
peak_0527-SF45436_c29950	peak_0527	0.395	cSF45436	2954112	2954896	2954210	0	0	0	0	0	0	1.06729	0.00877728			SF45436_c29950	892.964	741.78	219.475	272.719	0.26761	1.7212e-05	-0.313359	0.0175431	0.623188	CDS	I	276			｛NA}	Name=FIG00480737: hypothetical protein
peak_0527-SF45436_c29960	peak_0527	0.395	cSF45436	2954112	2954896	2954210	0	0	0	0	0	0	1.06729	0.00877728			SF45436_c29960	160.752	196.4	150.888	192.881	-0.288957	0.367543	-0.354238	0.0300604	0.631206	CDS	IV	282	COG2388	R	{COG2388 Predicted acetyltransferase R General function prediction only }	Name=PhnO protein
peak_0528-SF45436_c29960	peak_0528	0.49	cSF45436	2954112	2954896	2954650	1	1	1	0	0	0	3.6796	0			SF45436_c29960	160.752	196.4	150.888	192.881	-0.288957	0.367543	-0.354238	0.0300604	0.631206	CDS	IV	282	COG2388	R	{COG2388 Predicted acetyltransferase R General function prediction only }	Name=PhnO protein
peak_0529-SF45436_c29970	peak_0529	0.465	cSF45436	2955380	2955726	2955560	1	1	1	0	0	0	3.08666	0	1.71439	2.38875e-130	SF45436_c29970	2794.74	1996.34	188.574	296.624	0.485357	1.60402e-38	-0.653506	7.07425e-07	0.595442	CDS	I	351			｛NA}	Name=Flagellar protein FliJ
peak_0529-SF45436_c29980	peak_0529	0.465	cSF45436	2955380	2955726	2955560	1	1	1	0	0	0	3.08666	0	1.71439	2.38875e-130	SF45436_c29980	1918.88	1474.69	1022.42	971.658	0.379858	2.52034e-18	0.0734715	0.897901	0.602564	CDS	I	702	COG0745	TK	{COG0745 Response regulators consisting of a CheY-like receiver domain and a winged-helix DNA-binding domain TK Multiple classes}	Name=Two-component cell cycle transcriptional regulator ctrA2C winged helix family
peak_0530-SF45436_c30070	peak_0530	0.435	cSF45436	2966324	2966960	2966654	1	1	1	1	1	1	9.82774	0	9.04147	0	SF45436_c30070	190.545	163.949	311.528	364.765	0.216883	0.188136	-0.227604	0.0360535	0.675573	CDS	II	2358	COG3115	D	{COG5373 Predicted membrane protein S Function unknown }	Name=hypothetical transcription regulator
peak_0531-SF45436_c30080	peak_0531	0.435	cSF45436	2967612	2968107	2967848	1	1	1	1	1	1	4.68918	0	4.12574	0	SF45436_c30080	140.475	102.879	260.002	304.528	0.449356	0.0226313	-0.22805	0.0608081	0.646651	CDS	I	1299	COG0104	F	{COG0104 Adenylosuccinate synthase F Nucleotide transport and metabolism }	Name=Adenylosuccinate synthetase (EC 6.3.4.4)
peak_0531-SF45436_c30090	peak_0531	0.435	cSF45436	2967612	2968107	2967848	1	1	1	1	1	1	4.68918	0	4.12574	0	SF45436_c30090	27.371	20.1016	44.7709	48.4056	0.445337	0.479409	-0.112612	0.753679	0.620651	CDS	IV	891	COG0697	GER	{COG0697 Permeases of the drug/metabolite transporter (DMT) superfamily GER Multiple classes}	Name=Permease of the drug/metabolite transporter (DMT) superfamily
peak_0532-SF45436_c30390	peak_0532	0.455	cSF45436	2994207	2994571	2994426	0	0	1	0	0	0	1.21922	1.36013e-21			SF45436_c30390	2.7634	3.23087	5.69198	4.6015	-0.225479	0.971401	0.306827	0.890872	0.628559	CDS	IV	2388	COG2217	P	{COG2217 Cation transport ATPase P Inorganic ion transport and metabolism }	Name=Lead2C cadmium2C zinc and mercury transporting ATPase (EC 3.6.3.3) (EC 3.6.3.5)%3B Copper-translocating P-type ATPase (EC 3.6.3.4)
peak_0533-SF45436_c30420	peak_0533	0.465	cSF45436	2997621	2998136	2997879	1	1	1	1	1	1	6.68347	0	5.08375	0	SF45436_c30420	5.85536	3.95721	10.4973	8.09801	0.565274	0.766421	0.37438	0.80172	0.641723	CDS	IV	1323	COG2814	G	{COG2814 Arabinose efflux permease G Carbohydrate transport and metabolism }	Name=Probable NreB protein
peak_0534-SF45436_c30460	peak_0534	0.48	cSF45436	3002398	3002932	3002662	1	1	1	0	0	0	2.19265	0			SF45436_c30460	166.779	112.371	13.4191	19.4617	0.56967	0.00134071	-0.536353	0.437847	0.572207	CDS	IV	1101	COG1835	M	{COG1835 Predicted acyltransferases I Lipid transport and metabolism }	Name=O-antigen acetylase
peak_0536-SF45436_c30540	peak_0536	0.53	cSF45436	3007748	3008488	3008307	1	1	1	1	1	0	4.62349	0	2.06396	3.80286e-253	SF45436_c30540	8.86706	3.04136	12.3935	9.70276	1.54374	0.210345	0.353121	0.797381	0.587196	CDS	IV	453	COG1238	S	{COG1238 Predicted membrane protein S Function unknown }	Name=putative inner membrane protein
peak_0536-SF45436_c30550	peak_0536	0.53	cSF45436	3007748	3008488	3008307	1	1	1	1	1	0	4.62349	0	2.06396	3.80286e-253	SF45436_c30550	60.1357	82.1074	288.772	319.107	-0.44929	0.308188	-0.144107	0.206155	0.603535	CDS	IV	396			｛NA}	Name=Hypothetical protein
peak_0538-SF45436_c30680	peak_0538	0.515	cSF45436	3019965	3020502	3020227	1	1	1	1	1	1	11.0539	0	5.68119	0	SF45436_c30680	586.577	370.998	129.01	139.33	0.66091	1.32486e-13	-0.111015	0.547278	0.615686	CDS	II	765	COG3637	M	{COG3637 Opacity protein and related surface antigens M Cell wall/membrane/envelope biogenesis }	Name=Outer surface protein
peak_0539-SF45436_c30690	peak_0539	0.445	cSF45436	3021806	3022112	3021989	1	1	1	0	0	0	1.87671	7.26089e-282	1.42947	2.11281e-43	SF45436_c30690	434.504	275.751	293.523	273.085	0.656006	3.7341e-10	0.10412	0.838066	0.63932	CDS	I	1353	COG1109	G	{COG1109 Phosphomannomutase G Carbohydrate transport and metabolism }	Name=Phosphoglucosamine mutase (EC 5.4.2.10)
peak_0540-SF45436_c30890	peak_0540	0.515	cSF45436	3042293	3042798	3042550	1	1	1	0	0	0	4.70758	0			SF45436_c30890	65.9955	56.9356	52.416	63.1885	0.213036	0.555024	-0.269655	0.417599	0.654971	CDS	I	513	COG0817	L	{COG0817 Holliday junction resolvasome, endonuclease subunit L Replication, recombination and repair }	Name=Crossover junction endodeoxyribonuclease RuvC (EC 3.1.22.4)
peak_0540-SF45436_c30900	peak_0540	0.515	cSF45436	3042293	3042798	3042550	1	1	1	0	0	0	4.70758	0			SF45436_c30900	100.35	268.625	77.9403	78.2988	-1.42055	3.06144e-16	-0.00662077	0.893305	0.637681	CDS	II	1035	COG2141	HR	{COG2141 Coenzyme F420-dependent N5,N10-methylene tetrahydromethanopterin reductase and related flavin-dependent oxidoreductases C Energy production and conversion }	Name=Flavin dependant oxidoreductase
peak_0544-SF45436_c31090	peak_0544	0.48	cSF45436	3064602	3065111	3064843	1	1	1	1	1	1	3.0074	0	3.20864	0	SF45436_c31090	184.88	43.2723	69.7556	58.1705	2.09507	1.97352e-22	0.26202	0.628357	0.578521	CDS	IV	987	COG0463	M	{COG0463 Glycosyltransferases involved in cell wall biogenesis M Cell wall/membrane/envelope biogenesis }	Name=Glycosyltransferase
peak_0545-SF45436_c31180	peak_0545	0.515	cSF45436	3071034	3071776	3071415	1	1	1	1	1	1	8.62017	0	12.6938	0	SF45436_c31180	978.488	806.466	782.275	722.502	0.278941	2.73333e-06	0.114674	0.639687	0.630058	CDS	III	519	COG5317	S	{COG5317 Uncharacterized protein conserved in bacteria S Function unknown }	Name=FIG00480696: hypothetical protein
peak_0546-SF45436_c31280	peak_0546	0.46	cSF45436	3082943	3083272	3083111	0	0	1	0	0	0	1.77606	4.16735e-238			SF45436_c31280	47.8188	40.8686	51.0553	66.7872	0.226585	0.620283	-0.387511	0.223051	0.655963	CDS	I	654	COG0352	H	{COG0352 Thiamine monophosphate synthase H Coenzyme transport and metabolism }	Name=Thiamin-phosphate pyrophosphorylase (EC 2.5.1.3)
peak_0546-SF45436_c31290	peak_0546	0.46	cSF45436	3082943	3083272	3083111	0	0	1	0	0	0	1.77606	4.16735e-238			SF45436_c31290	55.1755	50.8702	50.3845	57.7594	0.117207	0.773343	-0.197076	0.569329	0.644872	CDS	I	780	COG0730	S	{COG0730 Predicted permeases R General function prediction only }	Name=FIG00761799: membrane protein
peak_0548-SF45436_c31310	peak_0548	0.49	cSF45436	3084056	3084990	3084739	1	1	1	1	1	1	7.49092	0	3.98072	0	SF45436_c31310	5424.96	6484.85	3754.74	7268.75	-0.257462	1.28898e-11	-0.952996	7.90866e-279	0.522989	CDS	IV	174	COG5570	S	{COG5570 Uncharacterized small protein S Function unknown }	Name=FIG00983556: hypothetical protein
peak_0548-SF45436_c31320	peak_0548	0.49	cSF45436	3084056	3084990	3084739	1	1	1	1	1	1	7.49092	0	3.98072	0	SF45436_c31320	677.902	624.033	434.541	579.045	0.119454	0.0673522	-0.414181	1.8398e-06	0.573529	CDS	I	204	COG5481	S	{COG5481 Uncharacterized conserved small protein containing a coiled-coil domain S Function unknown }	Name=FIG00450101: hypothetical protein
peak_0548-SF45436_c31330	peak_0548	0.49	cSF45436	3084056	3084990	3084739	1	1	1	1	1	1	7.49092	0	3.98072	0	SF45436_c31330	46.3871	52.7994	218.815	283.483	-0.186799	0.884969	-0.373552	0.00407272	0.690619	CDS	I	501	COG0041	F	{COG0041 Phosphoribosylcarboxyaminoimidazole (NCAIR) mutase F Nucleotide transport and metabolism }	Name=Phosphoribosylaminoimidazole carboxylase catalytic subunit (EC 4.1.1.21)
peak_0550-SF45436_c31430	peak_0550	0.49	cSF45436	3094295	3094745	3094530	1	1	1	1	1	1	2.74963	0	2.49535	0	SF45436_c31430	337.961	307.929	785.372	982.377	0.134263	0.213359	-0.3229	2.9911e-07	0.672707	CDS	I	1821	COG3108	S	{COG3108 Uncharacterized protein conserved in bacteria S Function unknown }	Name=protein of unknown function DUF882
peak_0551-SF45436_c31570	peak_0551	0.495	cSF45436	3112016	3112391	3112197	1	1	1	1	1	0	3.32807	0	2.02305	3.04446e-245	SF45436_c31570	17.2068	23.0583	214.507	120.497	-0.422312	0.723801	0.832031	1.00952e-05	0.608089	CDS	III	1434	COG0531	E	{COG0531 Amino acid transporters E Amino acid transport and metabolism }	Name=Arginine/ornithine antiporter ArcD
peak_0553-SF45436_c31580	peak_0553	0.465	cSF45436	3113589	3114141	3113861	1	1	1	1	1	1	5.36763	0	6.81351	0	SF45436_c31580	71.3263	67.536	47.5926	52.9027	0.0787778	0.805542	-0.152605	0.669813	0.605042	CDS	III	1428	COG0531	E	{COG0531 Amino acid transporters E Amino acid transport and metabolism }	Name=Arginine/ornithine antiporter ArcD
peak_0553-SF45436_c31590	peak_0553	0.465	cSF45436	3113589	3114141	3113861	1	1	1	1	1	1	5.36763	0	6.81351	0	SF45436_c31590	49.0142	64.8683	81.8748	94.4314	-0.404313	0.474487	-0.205847	0.420275	0.572917	CDS	III	480			｛NA}	Name=Miscellaneous%3B Unknown
peak_0554-SF45436_c31640	peak_0554	0.44	cSF45436	3122875	3123244	3123059	1	1	1	1	1	0	2.55997	0	1.81026	4.67423e-143	SF45436_c31640	112.667	80.3131	21.2964	23.7295	0.488356	0.0316232	-0.156072	0.792094	0.620562	CDS	III	1887	COG2199	T	{COG3706 Response regulator containing a CheY-like receiver domain and a GGDEF domain T Signal transduction mechanisms }	Name=FIG00984969: hypothetical protein
peak_0554-SF45436_c31650	peak_0554	0.44	cSF45436	3122875	3123244	3123059	1	1	1	1	1	0	2.55997	0	1.81026	4.67423e-143	SF45436_c31650	857.54	1547.47	122.147	100.755	-0.851638	2.52419e-37	0.277773	0.449564	0.618034	CDS	III	987	COG0330	O	{COG0330 Membrane protease subunits, stomatin/prohibitin homologs O Posttranslational modification, protein turnover, chaperones }	Name=Putative stomatin/prohibitin-family membrane protease subunit YbbK
peak_0555-SF45436_c31820	peak_0555	0.46	cSF45436	3142342	3142704	3142517	1	0	1	0	0	0	1.91403	3.18368e-293			SF45436_c31820	89.3086	60.4447	58.301	72.7172	0.563183	0.0323902	-0.318777	0.293103	0.647059	CDS	I	816	COG0483	G	{COG0483 Archaeal fructose-1,6-bisphosphatase and related enzymes of inositol monophosphatase family G Carbohydrate transport and metabolism }	Name=Histidinol-phosphatase [alternative form] (EC 3.1.3.15)
peak_0556-SF45436_c31980	peak_0556	0.47	cSF45436	3157510	3157803	3157650	1	1	1	0	0	0	2.96513	0	1.51588	5.04278e-67	SF45436_c31980	54.8471	52.1775	46.3615	44.0922	0.0719887	0.848245	0.0724033	0.984406	0.649234	CDS	II	3327	COG4196	S	{COG4196 Uncharacterized protein conserved in bacteria S Function unknown }	Name=Large protein containing transglutaminase-like domain
peak_0558-SF45436_c32230	peak_0558	0.45	cSF45436	3191662	3192066	3191874	1	1	1	0	0	0	2.38588	0			SF45436_c32230	2681.68	2564.42	2686.97	3004.71	0.0645011	0.00383644	-0.161245	1.09834e-07	0.577778	CDS	I	225			｛NA}	Name=Cytochrome c oxidase2C subunit IV (EC 1.9.3.1)
peak_0559-SF45436_c32240	peak_0559	0.5	cSF45436	3192566	3193112	3192839	1	1	1	1	1	1	7.31923	0	5.83341	0	SF45436_c32240	73.9018	47.8222	28.0836	30.6494	0.627928	0.0343464	-0.126132	0.795801	0.650138	CDS	II	726			｛NA}	Name=FIG00985808: hypothetical protein
peak_0560-SF45436_c32250	peak_0560	0.48	cSF45436	3195110	3195511	3195304	1	1	1	0	0	0	2.10912	0			SF45436_c32250	30.8027	21.9483	18.2921	19.0275	0.488948	0.387108	-0.0568635	0.907851	0.612554	CDS	II	2310	COG5001	T	{COG5001 Predicted signal transduction protein containing a membrane domain, an EAL and a GGDEF domain T Signal transduction mechanisms }	Name=diguanylate cyclase/phosphodiesterase (GGDEF & EAL domains) with PAS/PAC sensor(s)
peak_0560-SF45436_c32270	peak_0560	0.48	cSF45436	3195110	3195511	3195304	1	1	1	0	0	0	2.10912	0			SF45436_c32270	62.2403	65.2419	62.1463	78.1251	-0.06795	0.997512	-0.330117	0.254413	0.669312	CDS	III	756	COG2071	E	{COG2071 Predicted glutamine amidotransferases R General function prediction only }	Name=Para-aminobenzoate synthase2C amidotransferase component (EC 2.6.1.85)
peak_0561-SF45436_c32300	peak_0561	0.49	cSF45436	3198916	3199303	3199107	1	1	1	0	0	0	2.32479	0			SF45436_c32300	261.865	331.312	211.649	316.134	-0.33937	0.0833458	-0.578861	4.09765e-06	0.654762	CDS	I	504	COG1846	K	{COG1846 Transcriptional regulators K Transcription }	Name=Transcriptional regulator2C MarR family
peak_0561-SF45436_c32310	peak_0561	0.49	cSF45436	3198916	3199303	3199107	1	1	1	0	0	0	2.32479	0			SF45436_c32310	56.1508	60.1889	44.7709	63.4745	-0.10019	0.97647	-0.503616	0.122797	0.665404	CDS	I	792	COG1402	HQ	{COG1402 Uncharacterized protein, putative amidase R General function prediction only }	Name=Creatinine amidohydrolase (EC 3.5.2.10)
peak_0562-SF45436_c32690	peak_0562	0.43	cSF45436	3233722	3234033	3233879	1	0	1	0	0	0	1.68039	1.42689e-190			SF45436_c32690	22.5431	14.4334	43.6197	51.0175	0.643276	0.342306	-0.226013	0.547259	0.65	CDS	II	420	COG3324	R	{COG3324 Predicted enzyme related to lactoylglutathione lyase R General function prediction only }	Name=hypothetical protein
peak_0562-SF45436_c32700	peak_0562	0.43	cSF45436	3233722	3234033	3233879	1	0	1	0	0	0	1.68039	1.42689e-190			SF45436_c32700	24.251	29.8509	40.8055	49.7093	-0.299734	0.814319	-0.284753	0.459701	0.608333	CDS	I	840	COG3708	K	{COG3708 Uncharacterized protein conserved in bacteria S Function unknown }	Name=Transcriptional regulator2C AraC family
peak_0563-SF45436_c32740	peak_0563	0.485	cSF45436	3239773	3240186	3239977	1	1	1	0	0	0	2.7024	0			SF45436_c32740	128.779	85.9379	67.2894	110.156	0.583534	0.00507818	-0.711095	0.00236161	0.684818	CDS	I	606			｛NA}	Name=hypothetical protein
peak_0563-SF45436_c32750	peak_0563	0.485	cSF45436	3239773	3240186	3239977	1	1	1	0	0	0	2.7024	0			SF45436_c32750	41.087	38.1218	31.557	43.7846	0.108067	0.829744	-0.472464	0.25443	0.668285	CDS	II	1236	COG0665	E	{COG0665 Glycine/D-amino acid oxidases (deaminating) E Amino acid transport and metabolism }	Name=D-amino acid dehydrogenase small subunit (EC 1.4.99.1)
peak_0564-SF45436_c32790	peak_0564	0.52	cSF45436	3245125	3245607	3245360	1	1	1	0	0	0	3.83586	0			SF45436_c32790	32.704	24.1762	28.2525	32.137	0.435877	0.429225	-0.185856	0.706371	0.632921	CDS	II	2667	COG3452	T	{COG3452 Predicted periplasmic ligand-binding sensor domain T Signal transduction mechanisms }	Name=diguanylate cyclase/phosphodiesterase (GGDEF & EAL domains) with PAS/PAC sensor(s)
peak_0565-SF45436_c32940	peak_0565	0.475	cSF45436	3262252	3262623	3262444	1	0	1	0	0	0	1.89888	1.47564e-295			SF45436_c32940	94.8472	101.338	40.2938	43.893	-0.0954916	0.972262	-0.123431	0.751528	0.661157	CDS	I	726	COG0692	L	{COG0692 Uracil DNA glycosylase L Replication, recombination and repair }	Name=Uracil-DNA glycosylase2C family 1
peak_0565-SF45436_c32950	peak_0565	0.475	cSF45436	3262252	3262623	3262444	1	0	1	0	0	0	1.89888	1.47564e-295			SF45436_c32950	110.982	193.294	222.351	379.605	-0.800467	9.52304e-05	-0.771659	5.27608e-11	0.631841	CDS	I	804	COG0725	P	{COG0725 ABC-type molybdate transport system, periplasmic component P Inorganic ion transport and metabolism }	Name=Molybdenum ABC transporter2C periplasmic molybdenum-binding protein ModA (TC 3.A.1.8.1)
peak_0566-SF45436_c33110	peak_0566	0.52	cSF45436	3280026	3280313	3280171	0	0	1	0	0	0	1.61878	4.12382e-174			SF45436_c33110	37.6573	32.7212	52.9416	42.351	0.202704	0.713999	0.322005	0.578636	0.627083	CDS	I	480	COG1522	K	{COG1522 Transcriptional regulators K Transcription }	Name=Transcriptional regulator2C AsnC family
peak_0566-SF45436_c33120	peak_0566	0.52	cSF45436	3280026	3280313	3280171	0	0	1	0	0	0	1.61878	4.12382e-174			SF45436_c33120	783.049	4534.83	3670.5	503.02	-2.53387	0	2.86729	0	0.614835	CDS	I	1119	COG3185	ER	{COG3185 4-hydroxyphenylpyruvate dioxygenase and related hemolysins ER Multiple classes}	Name=4-hydroxyphenylpyruvate dioxygenase (EC 1.13.11.27)
peak_0568-SF45436_c33130	peak_0568	0.56	cSF45436	3282010	3284791	3282216	1	1	1	1	1	1	2.51376	0	1.71162	4.49697e-122	SF45436_c33130	41.3568	13.8305	401.59	42.0726	1.58027	0.000450383	3.25477	9.80664e-70	0.58816	CDS	II	777	COG2197	TK	{COG2197 Response regulator containing a CheY-like receiver domain and an HTH DNA-binding domain TK Multiple classes}	Name=Transcriptional regulator2C LuxR family
peak_0570-SF45436_c33140	peak_0570	0.495	cSF45436	3282010	3284791	3284123	1	0	1	1	1	1	2.20659	0	1.74613	3.2031e-134	SF45436_c33140	119.004	137.252	136.551	125.388	-0.205818	0.732541	0.123041	0.847726	0.570076	CDS	II	528			｛NA}	Name=FIG00984701: hypothetical protein
peak_0570-SF45436_c33160	peak_0570	0.495	cSF45436	3282010	3284791	3284123	1	0	1	1	1	1	2.20659	0	1.74613	3.2031e-134	SF45436_c33160	334.094	78.3778	48.5914	3.66279	2.09174	5.9483e-40	3.72968	5.14061e-10	0.546667	CDS	IV	225			｛NA}	Name=PE-PGRS FAMILY PROTEIN
peak_0571-SF45436_c33150	peak_0571	0.425	cSF45436	3282010	3284791	3284591	1	1	1	1	1	1	3.91432	0	2.13262	1.72342e-272	SF45436_c33150	12.2091	19.5423	41.9132	46.7591	-0.678652	0.506733	-0.157841	0.68332	0.624113	CDS	IV	141			｛NA}	Name=hypothetical protein
peak_0571-SF45436_c33160	peak_0571	0.425	cSF45436	3282010	3284791	3284591	1	1	1	1	1	1	3.91432	0	2.13262	1.72342e-272	SF45436_c33160	334.094	78.3778	48.5914	3.66279	2.09174	5.9483e-40	3.72968	5.14061e-10	0.546667	CDS	IV	225			｛NA}	Name=PE-PGRS FAMILY PROTEIN
peak_0571-SF45436_c33170	peak_0571	0.425	cSF45436	3282010	3284791	3284591	1	1	1	1	1	1	3.91432	0	2.13262	1.72342e-272	SF45436_c33170	54.4858	11.2603	84.0531	13.6474	2.27463	9.44706e-08	2.62267	3.11604e-12	0.703526	CDS	IV	1248			｛NA}	Name=PE-PGRS FAMILY PROTEIN
peak_0572-SF45436_c33180	peak_0572	0.45	cSF45436	3286161	3286641	3286402	1	1	1	0	0	0	3.70111	0			SF45436_c33180	7.58801	3.43746	75.494	6.16863	1.14238	0.414626	3.61334	8.35596e-15	0.601796	CDS	III	2004			｛NA}	Name=FIG00983351: hypothetical protein
peak_0574-SF45436_c33210	peak_0574	0.655	cSF45436	3291985	3292796	3292387	1	1	1	1	1	1	17.527	0	19.5932	0	SF45436_c33210	141.847	22.7415	519.709	104.557	2.64094	2.45125e-22	2.31341	2.43378e-62	0.616186	CDS	II	1248	COG1729	R	{COG1729 Uncharacterized protein conserved in bacteria S Function unknown }	Name=FIG01075182: hypothetical protein
peak_0575-SF45436_c33220	peak_0575	0.545	cSF45436	3294562	3295880	3294986	1	1	1	1	1	1	17.8077	0	18.8832	0	SF45436_c33220	687.601	379.009	133.592	85.7809	0.85934	1.49663e-23	0.639108	0.0125363	0.608238	CDS	I	1044			｛NA}	Name=FIG01075882: hypothetical protein
peak_0575-SF45436_c33230	peak_0575	0.545	cSF45436	3294562	3295880	3294986	1	1	1	1	1	1	17.8077	0	18.8832	0	SF45436_c33230	82.7136	31.9954	35.7899	21.9988	1.37026	3.18131e-06	0.702128	0.218439	0.617618	CDS	II	1998	COG2200	T	{COG5001 Predicted signal transduction protein containing a membrane domain, an EAL and a GGDEF domain T Signal transduction mechanisms }	Name=FIG01074915: hypothetical protein
peak_0586-SF45436_c33570	peak_0586	0.47	cSF45436	3327775	3328237	3328006	1	1	1	1	1	1	4.30453	0	1.90066	3.6241e-198	SF45436_c33570	37.2899	35.3913	17.3949	15.5417	0.0753872	0.878849	0.162526	0.920118	0.601682	CDS	IV	1308	COG0582	LX	{COG4974 Site-specific recombinase XerD L Replication, recombination and repair }	Name=Site-specific recombinase2C phage integrase family
peak_0589-SF45436_c33590	peak_0589	0.485	cSF45436	3329959	3330750	3330533	1	1	1	0	0	0	2.10257	0			SF45436_c33590	13.2421	28.2612	28.7911	45.0805	-1.09369	0.0957599	-0.646879	0.108328	0.569231	CDS	IV	195	COG3311	KX	｛NA}	Name=hypothetical protein
peak_0589-SF45436_c33600	peak_0589	0.485	cSF45436	3329959	3330750	3330533	1	1	1	0	0	0	2.10257	0			SF45436_c33600	6.17017	4.44431	22.241	22.154	0.473351	0.8035	0.00565756	0.963098	0.607527	CDS	IV	186			｛NA}	Name=hypothetical protein
peak_0591-SF45436_c33660	peak_0591	0.42	cSF45436	3336856	3337242	3337043	1	1	1	1	1	0	1.85163	5.83512e-275	1.82281	1.54932e-148	SF45436_c33660	142.646	197.709	73.4547	127.267	-0.470939	0.0429946	-0.792927	0.000252493	0.60452	CDS	IV	177			｛NA}	Name=hypothetical protein
peak_0592-SF45436_c33730	peak_0592	0.47	cSF45436	3342645	3343072	3342852	1	1	1	1	1	1	3.48441	0	2.57835	0	SF45436_c33730	11.3516	12.2647	16.6596	15.4881	-0.111611	0.984483	0.105193	0.972494	0.601385	CDS	IV	1011	COG1835	M	{COG1835 Predicted acyltransferases I Lipid transport and metabolism }	Name=acyltransferase family protein
peak_0593-SF45436_c33770	peak_0593	0.51	cSF45436	3345029	3345900	3345495	1	1	1	1	1	1	10.3471	0	5.89806	0	SF45436_c33770	7.35674	16.4857	17.6788	36.3931	-1.16408	0.218081	-1.04165	0.0244184	0.495726	CDS	IV	234			｛NA}	Name=hypothetical protein
peak_0593-SF45436_c33780	peak_0593	0.51	cSF45436	3345029	3345900	3345495	1	1	1	1	1	1	10.3471	0	5.89806	0	SF45436_c33780	55.7886	27.2145	14.592	14.4138	1.03559	0.00364285	0.0177304	0.981237	0.574074	CDS	IV	324			｛NA}	Name=hypothetical protein
peak_0596-SF45436_c33850	peak_0596	0.475	cSF45436	3349560	3351697	3350929	1	1	1	1	1	1	2.72962	0	2.0481	2.1718e-270	SF45436_c33850	53.0736	66.6157	29.7653	45.2818	-0.327869	0.613792	-0.6053	0.131888	0.554945	CDS	IV	546			｛NA}	Name=hypothetical protein
peak_0597-SF45436_c33860	peak_0597	0.46	cSF45436	3349560	3351697	3351437	1	1	1	1	1	1	2.55969	0	1.69989	7.20394e-120	SF45436_c33860	0	0	0	0	0.0583137	0.989734	NA	NA	0.65285	CDS	II	579	COG3415	X	{COG3415 Transposase and inactivated derivatives L Replication, recombination and repair }	Name=Mobile element protein
peak_0598-SF45436_c33880	peak_0598	0.43	cSF45436	3352945	3355612	3353028	0	0	0	0	1	0			1.15596	2.45251e-07	SF45436_c33880	0	0	0	0	NA	NA	NA	NA	0.533333	CDS	IV	135			｛NA}	Name=hypothetical protein
peak_0602-SF45436_c33960	peak_0602	0.44	cSF45436	3365030	3365321	3365177	0	0	0	0	0	0	1.62759	2.21513e-159			SF45436_c33960	234.457	289.742	12.8343	16.0941	-0.305445	0.188063	-0.326523	0.677669	0.614141	CDS	I	990	COG4177	E	{COG4177 ABC-type branched-chain amino acid transport system, permease component E Amino acid transport and metabolism }	Name=Branched-chain amino acid transport system permease protein LivM (TC 3.A.1.4.1)
peak_0603-SF45436_c34030	peak_0603	0.43	cSF45436	3370356	3370824	3370583	1	1	1	0	0	0	3.00064	0			SF45436_c34030	4.42766	20.4109	51.072	19.501	-2.20472	0.00610061	1.38899	0.00126216	0.635802	CDS	IV	324			｛NA}	Name=MISCELLANEOUS%3B Unknown
peak_0603-SF45436_c34040	peak_0603	0.43	cSF45436	3370356	3370824	3370583	1	1	1	0	0	0	3.00064	0			SF45436_c34040	13.0415	16.6998	89.5418	37.4604	-0.356724	0.834059	1.2572	4.89207e-05	0.628788	CDS	IV	132			｛NA}	Name=hypothetical protein
peak_0603-SF45436_c34050	peak_0603	0.43	cSF45436	3370356	3370824	3370583	1	1	1	0	0	0	3.00064	0			SF45436_c34050	58.9394	84.3729	300.069	78.7926	-0.517547	0.195356	1.92916	1.27604e-28	0.666667	CDS	II	258			｛NA}	Name=hypothetical protein
peak_0605-SF45436_c34300	peak_0605	0.45	cSF45436	3397701	3398075	3397888	1	0	1	0	0	0	2.19595	0			SF45436_c34300	267.785	128.015	113.27	89.2806	1.06477	4.74499e-13	0.343353	0.324746	0.614583	CDS	I	480	COG0835	NT	{COG0835 Chemotaxis signal transduction protein NT Multiple classes}	Name=Positive regulator of CheA protein activity (CheW)
peak_0606-SF45436_c34310	peak_0606	0.595	cSF45436	3398383	3399110	3398712	1	1	1	1	1	1	11.7997	0	15.4359	0	SF45436_c34310	143.533	31.7996	36.7972	30.8182	2.17431	2.50168e-18	0.255815	0.75368	0.624799	CDS	IV	1863	COG0840	NT	{COG0840 Methyl-accepting chemotaxis protein NT Multiple classes}	Name=Methyl-accepting chemotaxis protein
peak_0607-SF45436_c34770	peak_0607	0.46	cSF45436	3450842	3451140	3450990	0	0	0	0	0	0	1.6577	1.80485e-161			SF45436_c34770	1137.08	483.015	353.398	262.285	1.23519	3.01669e-66	0.430155	0.00615322	0.610553	CDS	I	1194	COG0045	C	{COG0045 Succinyl-CoA synthetase, beta subunit C Energy production and conversion }	Name=Succinyl-CoA ligase [ADP-forming] beta chain (EC 6.2.1.5)
peak_0608-SF45436_c34800	peak_0608	0.465	cSF45436	3453908	3454411	3454155	1	1	1	1	1	1	9.52715	0	5.43815	0	SF45436_c34800	190.328	167.329	1680.28	1524.96	0.185803	0.259334	0.139938	0.232145	0.689769	CDS	IV	303			｛NA}	Name=Protease inhibitor Inh
peak_0609-SF45436_c34850	peak_0609	0.54	cSF45436	3458361	3458822	3458583	1	1	1	0	0	0	2.72112	0			SF45436_c34850	174.484	313.408	150.376	257.933	-0.84495	5.43936e-08	-0.778428	8.23817e-08	0.592875	CDS	I	393	COG2009	C	{COG2009 Succinate dehydrogenase/fumarate reductase, cytochrome b subunit C Energy production and conversion }	Name=Succinate dehydrogenase cytochrome b-556 subunit
peak_0609-SF45436_c34860	peak_0609	0.54	cSF45436	3458361	3458822	3458583	1	1	1	0	0	0	2.72112	0			SF45436_c34860	131.668	146.958	345.423	288.764	-0.158498	0.844611	0.258472	0.19064	0.658915	CDS	II	645			｛NA}	Name=HYPOTHETICAL/UNKNOWN PROTEIN
peak_0610-SF45436_c35080	peak_0610	0.46	cSF45436	3477952	3478346	3478153	1	1	1	1	1	0	2.16204	0	1.94876	1.26888e-205	SF45436_c35080	194.589	167.784	367.654	507.714	0.213831	0.188152	-0.465669	8.36212e-07	0.610561	CDS	I	606	COG0066	E	{COG0066 3-isopropylmalate dehydratase small subunit E Amino acid transport and metabolism }	Name=3-isopropylmalate dehydratase small subunit (EC 4.2.1.33)
peak_0611-SF45436_c35310	peak_0611	0.475	cSF45436	3499976	3500622	3500163	1	1	1	1	1	0	3.32506	0	1.55167	1.88096e-79	SF45436_c35310	706.655	686.032	1220.26	1499.6	0.0427298	0.358197	-0.297391	1.77808e-09	0.584362	CDS	I	486	COG2193	P	{COG2193 Bacterioferritin (cytochrome b1) P Inorganic ion transport and metabolism }	Name=Bacterioferritin
peak_0612-SF45436_c35310	peak_0612	0.61	cSF45436	3499976	3500622	3500445	0	0	0	1	1	1			1.76221	2.63009e-138	SF45436_c35310	706.655	686.032	1220.26	1499.6	0.0427298	0.358197	-0.297391	1.77808e-09	0.584362	CDS	I	486	COG2193	P	{COG2193 Bacterioferritin (cytochrome b1) P Inorganic ion transport and metabolism }	Name=Bacterioferritin
peak_0612-SF45436_c35320	peak_0612	0.61	cSF45436	3499976	3500622	3500445	0	0	0	1	1	1			1.76221	2.63009e-138	SF45436_c35320	111.271	274.664	465.015	604.889	-1.30359	1.68597e-14	-0.379394	6.28317e-06	0.525641	CDS	I	312			｛NA}	Name=FIG00984145: hypothetical protein
peak_0613-SF45436_c35490	peak_0613	0.47	cSF45436	3516429	3516891	3516662	1	1	1	1	1	1	6.47911	0	3.35684	0	SF45436_c35490	271.067	279.895	122.392	148.462	-0.0462331	0.957295	-0.278593	0.147256	0.631164	CDS	I	507	COG0456	J	{COG0456 Acetyltransferases R General function prediction only }	Name=Histone acetyltransferase HPA2 and related acetyltransferases
peak_0615-SF45436_c35510	peak_0615	0.475	cSF45436	3518376	3518965	3518662	1	1	1	1	1	1	2.69754	0	4.53508	0	SF45436_c35510	77.5927	116.111	30.6639	36.2824	-0.581511	0.0552922	-0.24273	0.606293	0.650943	CDS	II	318	COG1872	S	{COG1872 Uncharacterized conserved protein S Function unknown }	Name=COG1872
peak_0615-SF45436_c35520	peak_0615	0.475	cSF45436	3518376	3518965	3518662	1	1	1	1	1	1	2.69754	0	4.53508	0	SF45436_c35520	247.877	534.224	81.41	133.617	-1.10782	4.78932e-21	-0.714828	0.000625343	0.564626	CDS	I	294	COG0762	S	{COG0762 Predicted integral membrane protein S Function unknown }	Name=Integral membrane protein YggT2C involved in response to extracytoplasmic stress (osmotic shock)
peak_0615-SF45436_c35530	peak_0615	0.475	cSF45436	3518376	3518965	3518662	1	1	1	1	1	1	2.69754	0	4.53508	0	SF45436_c35530	5.05776	4.8574	14.9165	17.8297	0.0583137	0.970388	-0.257377	0.721258	0.669071	CDS	II	1248	COG0477	GEPR	｛NA}	Name=Enterobactin exporter EntS
peak_0616-SF45436_c35640	peak_0616	0.38	cSF45436	3529104	3529511	3529302	1	1	1	1	1	1	2.33984	0	3.20479	0	SF45436_c35640	15.994	11.2852	15.7997	17.8139	0.503099	0.581887	-0.173108	0.80832	0.646189	CDS	IV	879	COG3897	R	{COG3897 Predicted methyltransferase R General function prediction only }	Name=SAM-dependent methyltransferases
peak_0617-SF45436_c35850	peak_0617	0.525	cSF45436	3547693	3548078	3547880	1	1	1	0	0	0	2.15713	0			SF45436_c35850	58.3941	52.1066	77.1868	96.4125	0.164355	0.684606	-0.320866	0.204579	0.645833	CDS	I	624	COG4133	O	{COG4133 ABC-type transport system involved in cytochrome c biogenesis, ATPase component O Posttranslational modification, protein turnover, chaperones }	Name=ABC transporter involved in cytochrome c biogenesis2C ATPase component CcmA
peak_0617-SF45436_c35860	peak_0617	0.525	cSF45436	3547693	3548078	3547880	1	1	1	0	0	0	2.15713	0			SF45436_c35860	704.647	437.23	522.238	613.63	0.68851	3.05948e-17	-0.232663	0.00351679	0.633222	CDS	I	2691	COG1048	C	{COG1048 Aconitase A C Energy production and conversion }	Name=Aconitate hydratase (EC 4.2.1.3)
peak_0618-SF45436_c35890	peak_0618	0.465	cSF45436	3553282	3553746	3553513	1	1	1	1	1	1	4.14764	0	2.51075	0	SF45436_c35890	64.2726	88.3923	70.43	77.2928	-0.459718	0.26396	-0.134145	0.629049	0.655914	CDS	I	558	COG1247	E	{COG1247 Sortase and related acyltransferases M Cell wall/membrane/envelope biogenesis }	Name=Phosphinothricin N-acetyltransferase
peak_0619-SF45436_c35930	peak_0619	0.515	cSF45436	3557517	3558738	3557777	1	1	1	0	0	0	4.8616	0			SF45436_c35930	52.1659	102.856	115.183	96.8673	-0.979441	0.000765824	0.249851	0.53497	0.672176	CDS	I	726	COG4181	Q	{COG4181 Predicted ABC-type transport system involved in lysophospholipase L1 biosynthesis, ATPase component Q Secondary metabolites biosynthesis, transport and catabolism }	Name=ABC transporter ATP-binding protein YvcR
peak_0619-SF45436_c35940	peak_0619	0.515	cSF45436	3557517	3558738	3557777	1	1	1	0	0	0	4.8616	0			SF45436_c35940	557.737	1024.5	170.297	161.317	-0.877267	2.63407e-26	0.078154	0.954281	0.615265	CDS	I	642	COG2755	E	{COG2755 Lysophospholipase L1 and related esterases E Amino acid transport and metabolism }	Name=Arylesterase precursor (EC 3.1.1.2)
peak_0620-SF45436_c35950	peak_0620	0.49	cSF45436	3558261	3558704	3558478	1	1	1	1	1	1	4.65222	0	2.71673	0	SF45436_c35950	1043.72	1475.21	661.833	676.496	-0.499185	1.36588e-12	-0.031613	0.462222	0.620748	CDS	I	588	COG1514	J	{COG1514 2'-5' RNA ligase J Translation, ribosomal structure and biogenesis }	Name=2'-5' RNA ligase
peak_0621-SF45436_c36130	peak_0621	0.485	cSF45436	3575669	3576012	3575838	0	0	1	0	0	0	1.83198	4.62775e-259			SF45436_c36130	47.9398	59.0624	63.0873	51.9282	-0.301014	0.696922	0.280832	0.613128	0.616878	CDS	II	1185	COG1680	V	{COG1680 Beta-lactamase class C and other penicillin binding proteins V Defense mechanisms }	Name=Beta-lactamase (EC 3.5.2.6)
peak_0622-SF45436_c36200	peak_0622	0.51	cSF45436	3586383	3586794	3586586	1	1	1	1	1	1	4.72121	0	2.64796	0	SF45436_c36200	1357.62	1090.3	839.716	1403.06	0.316353	4.17553e-10	-0.740607	1.89718e-36	0.680203	CDS	I	1182	COG0183	I	{COG0183 Acetyl-CoA acetyltransferase I Lipid transport and metabolism }	Name=Acetyl-CoA acetyltransferase (EC 2.3.1.9)
peak_0622-SF45436_c36210	peak_0622	0.51	cSF45436	3586383	3586794	3586586	1	1	1	1	1	1	4.72121	0	2.64796	0	SF45436_c36210	1445.47	1405.81	337.847	691.756	0.0401293	0.138004	-1.03389	1.83497e-30	0.57513	CDS	I	579	COG5394	QT	{COG5394 Uncharacterized protein conserved in bacteria S Function unknown }	Name=PhbF
peak_0623-SF45436_c36220	peak_0623	0.45	cSF45436	3587510	3587837	3587670	1	1	1	0	0	0	3.48784	0	1.95903	4.85792e-186	SF45436_c36220	1002.2	757.754	3759.27	5618.19	0.403372	8.13137e-11	-0.579655	1.25164e-97	0.631944	CDS	IV	144	COG0333	J	{COG0333 Ribosomal protein L32 J Translation, ribosomal structure and biogenesis }	Name=LSU ribosomal protein L32p
peak_0624-SF45436_c36390	peak_0624	0.45	cSF45436	3608758	3609097	3608932	1	1	1	0	0	0	8.74125	0	2.15241	8.58005e-233	SF45436_c36390	61.5169	64.5813	447.849	1086.68	-0.0701346	0.99926	-1.27884	2.79935e-65	0.641493	CDS	I	1152	COG4645	S	{COG4645 Uncharacterized protein conserved in bacteria S Function unknown }	Name=OpgC protein
peak_0625-SF45436_c36760	peak_0625	0.585	cSF45436	3657668	3658064	3657863	1	1	1	0	0	0	2.11552	0			SF45436_c36760	19.9109	19.7491	40.3397	72.1933	0.0117711	0.959856	-0.839665	0.00561427	0.67463	CDS	I	879	COG2240	H	{COG2240 Pyridoxal/pyridoxine/pyridoxamine kinase H Coenzyme transport and metabolism }	Name=Pyridoxal kinase (EC 2.7.1.35)
peak_0625-SF45436_c36770	peak_0625	0.585	cSF45436	3657668	3658064	3657863	1	1	1	0	0	0	2.11552	0			SF45436_c36770	413.291	469.316	92.016	103.217	-0.183402	0.507423	-0.165722	0.482651	0.650585	CDS	I	4788	COG2902	E	{COG2902 NAD-specific glutamate dehydrogenase E Amino acid transport and metabolism }	Name=NAD-specific glutamate dehydrogenase (EC 1.4.1.2)2C large form
peak_0626-SF45436_c36840	peak_0626	0.455	cSF45436	3672960	3673265	3673116	0	0	0	0	0	0	1.62466	8.82592e-159			SF45436_c36840	653.425	757.401	83.3428	97.4867	-0.213035	0.188188	-0.226147	0.367769	0.621026	CDS	I	1950	COG0365	I	{COG0365 Acyl-coenzyme A synthetases/AMP-(fatty) acid ligases I Lipid transport and metabolism }	Name=Acetyl-coenzyme A synthetase (EC 6.2.1.1)
peak_0626-SF45436_c36860	peak_0626	0.455	cSF45436	3672960	3673265	3673116	0	0	0	0	0	0	1.62466	8.82592e-159			SF45436_c36860	399.039	405.006	488.235	605.466	-0.0214135	0.864455	-0.310471	0.000167123	0.623563	CDS	III	696	COG3820	S	{COG3820 Uncharacterized protein conserved in bacteria S Function unknown }	Name=FIG00983520: hypothetical protein
peak_0627-SF45436_c36920	peak_0627	0.4	cSF45436	3679834	3680148	3679986	1	1	1	0	0	0	2.03036	0	1.60103	5.34527e-79	SF45436_c36920	43.4716	32.1471	36.7122	57.8555	0.435383	0.32879	-0.656196	0.0564163	0.64697	CDS	I	660	COG0325	R	{COG0325 Predicted enzyme with a TIM-barrel fold R General function prediction only }	Name=Hypothetical protein YggS2C proline synthase co-transcribed bacterial homolog PROSC
peak_0628-SF45436_c37000	peak_0628	0.505	cSF45436	3690033	3690466	3690250	1	1	1	0	0	0	2.19868	0			SF45436_c37000	17.1713	9.81114	42.3085	51.1959	0.807506	0.313231	-0.275079	0.466022	0.625	CDS	I	1320	COG0486	J	{COG0486 Predicted GTPase R General function prediction only }	Name=GTPase and tRNA-U34 5-formylation enzyme TrmE
peak_0629-SF45436_c37030	peak_0629	0.545	cSF45436	3693191	3693690	3693416	1	1	1	0	0	0	2.83454	0			SF45436_c37030	192.107	160.802	79.0823	75.1138	0.256621	0.1152	0.0742772	0.98034	0.65314	CDS	I	1035	COG0407	H	{COG0407 Uroporphyrinogen-III decarboxylase H Coenzyme transport and metabolism }	Name=Uroporphyrinogen III decarboxylase (EC 4.1.1.37)
peak_0629-SF45436_c37050	peak_0629	0.545	cSF45436	3693191	3693690	3693416	1	1	1	0	0	0	2.83454	0			SF45436_c37050	90.0529	96.2068	53.9212	49.1269	-0.0953659	0.974387	0.13434	0.893174	0.618005	CDS	I	822	COG1806	T	{COG1806 Uncharacterized protein conserved in bacteria S Function unknown }	Name=ATP/GTP-binding protein
peak_0630-SF45436_c37070	peak_0630	0.435	cSF45436	3695133	3695420	3695277	0	0	0	0	0	0	1.67541	4.5295e-160			SF45436_c37070	28.3247	34.5634	42.5558	32.544	-0.287183	0.809926	0.386964	0.527166	0.639954	CDS	I	861	COG0169	E	{COG0169 Shikimate 5-dehydrogenase E Amino acid transport and metabolism }	Name=Shikimate 5-dehydrogenase I alpha (EC 1.1.1.25)
peak_0631-SF45436_c37120	peak_0631	0.52	cSF45436	3699968	3700410	3700198	1	1	1	0	0	0	2.98977	0			SF45436_c37120	84.9487	88.067	66.6297	79.181	-0.0520097	0.984231	-0.248989	0.385755	0.631373	CDS	II	510	COG3030	R	{COG3030 Protein affecting phage T7 exclusion by the F plasmid R General function prediction only }	Name=FxsA protein
peak_0631-SF45436_c37130	peak_0631	0.52	cSF45436	3699968	3700410	3700198	1	1	1	0	0	0	2.98977	0			SF45436_c37130	313.254	443.677	229.963	226.985	-0.50218	0.00026067	0.0188089	0.890556	0.615819	CDS	III	708	COG4395	I	{COG4395 Uncharacterized protein conserved in bacteria S Function unknown }	Name=Transporter
peak_0632-SF45436_c37310	peak_0632	0.5	cSF45436	3718978	3719294	3719131	0	0	0	0	0	0	1.6972	1.28712e-169			SF45436_c37310	133.061	286.862	1424.39	1188.2	-1.10827	1.23361e-11	0.261567	0.00146197	0.640902	CDS	I	1242	COG4553	I	{COG4553 Poly-beta-hydroxyalkanoate depolymerase I Lipid transport and metabolism }	Name=Intracellular PHB depolymerase (EC 3.1.1.-)
peak_0633-SF45436_c37510	peak_0633	0.525	cSF45436	3745690	3746173	3745907	1	1	1	1	1	1	4.13066	0	2.27481	0	SF45436_c37510	223.681	356.769	466.432	499.85	-0.673545	4.82653e-06	-0.0998302	0.215838	0.637741	CDS	I	726	COG0745	TK	{COG0745 Response regulators consisting of a CheY-like receiver domain and a winged-helix DNA-binding domain TK Multiple classes}	Name=DNA-binding response regulator ChvI
peak_0633-SF45436_c37520	peak_0633	0.525	cSF45436	3745690	3746173	3745907	1	1	1	1	1	1	4.13066	0	2.27481	0	SF45436_c37520	213.003	807.655	763.94	367.132	-1.92287	9.77161e-75	1.05716	3.5776e-28	0.648045	CDS	I	1611	COG1866	C	{COG1866 Phosphoenolpyruvate carboxykinase (ATP) C Energy production and conversion }	Name=Phosphoenolpyruvate carboxykinase [ATP] (EC 4.1.1.49)
peak_0634-SF45436_c37530	peak_0634	0.455	cSF45436	3747614	3747935	3747769	0	0	0	0	0	0	1.71739	3.34588e-185			SF45436_c37530	30.3402	35.4727	23.7749	30.9443	-0.225479	0.875869	-0.380234	0.462973	0.666667	CDS	I	435	COG1186	J	{COG1186 Protein chain release factor B J Translation, ribosomal structure and biogenesis }	Name=Hypothetical protein YaeJ with similarity to translation release factor
peak_0635-SF45436_c37730	peak_0635	0.485	cSF45436	3766590	3767043	3766815	1	1	1	0	0	0	3.59416	0			SF45436_c37730	160.823	225.281	531.193	402.269	-0.486251	0.0208613	0.401073	0.00144258	0.666667	CDS	I	603	COG4567	TK	{COG4567 Response regulator consisting of a CheY-like receiver domain and a Fis-type HTH domain TK Multiple classes}	Name=Dna binding response regulator PrrA (RegA)
peak_0645-SF45436_c37860	peak_0645	0.455	cSF45436	3783426	3783885	3783663	1	1	1	1	1	1	2.57714	0	2.97001	0	SF45436_c37860	27.4748	21.1494	27	28.1135	0.377491	0.559325	-0.0583055	0.883268	0.59576	CDS	III	1368	COG4782	R	{COG4782 Uncharacterized protein conserved in bacteria S Function unknown }	Name=FIG01074360: hypothetical protein
peak_0646-SF45436_c38010	peak_0646	0.685	cSF45436	3796874	3797770	3797310	1	1	1	1	1	1	23.6296	0	25.5296	0	SF45436_c38010	1997.48	37.8676	4764.1	379.131	5.72108	0	3.65143	0	0.570175	CDS	III	342			｛NA}	Name=Hypothetical protein
peak_0647-SF45436_c38020	peak_0647	0.465	cSF45436	3796829	3798081	3797983	0	0	0	0	0	0	1.21521	2.95958e-22			SF45436_c38020	1835.77	91.849	2508.05	116.137	4.32098	0	4.43266	0	0.504065	CDS	IV	123			｛NA}	Name=hypothetical protein
peak_0647-SF45436_c38030	peak_0647	0.465	cSF45436	3796829	3798081	3797983	0	0	0	0	0	0	1.21521	2.95958e-22			SF45436_c38030	102.734	18.8964	170.25	25.3245	2.44273	4.11182e-15	2.74905	2.38038e-25	0.596965	CDS	III	1779	COG0471	G	{COG0471 Di- and tricarboxylate transporters P Inorganic ion transport and metabolism }	Name=transporter2C putative
peak_0649-SF45436_c38050	peak_0649	0.455	cSF45436	3801548	3801870	3801709	0	0	0	0	0	0	1.75478	2.39591e-204			SF45436_c38050	6.10453	12.7025	37.7219	46.7591	-1.05716	0.366306	-0.309844	0.440221	0.592199	CDS	III	282			｛NA}	Name=hypothetical protein
peak_0649-SF45436_c38060	peak_0649	0.455	cSF45436	3801548	3801870	3801709	0	0	0	0	0	0	1.75478	2.39591e-204			SF45436_c38060	16.927	21.9462	115.057	49.4315	-0.374646	0.777974	1.21885	5.50741e-06	0.59587	CDS	IV	339			｛NA}	Name=hypothetical protein
peak_0650-SF45436_c38160	peak_0650	0.44	cSF45436	3806891	3808663	3807180	1	1	1	1	1	1	3.01274	0	2.97634	0	SF45436_c38160	10.1434	6.49437	153.216	55.4969	0.643276	0.601697	1.46509	3.62246e-10	0.643098	CDS	IV	594			｛NA}	Name=FIG01074106: hypothetical protein
peak_0650-SF45436_c38170	peak_0650	0.44	cSF45436	3806891	3808663	3807180	1	1	1	1	1	1	3.01274	0	2.97634	0	SF45436_c38170	84.6482	75.8752	33.9536	31.8504	0.157849	0.600139	0.0922542	0.970844	0.595238	CDS	III	966	COG0628	R	{COG0628 Predicted permease R General function prediction only }	Name=Putative membrane protein
peak_0654-SF45436_c38200	peak_0654	0.44	cSF45436	3811630	3812088	3811835	1	1	1	0	0	0	2.02463	0			SF45436_c38200	5.7912	8.42214	59.6429	8.55497	-0.540324	0.803265	2.80152	1.63811e-09	0.633218	CDS	III	1734	COG3772	M	{COG3772 Phage-related lysozyme (muraminidase) R General function prediction only }	Name=Phage lysin (EC 3.2.1.17)
peak_0655-SF45436_c38420	peak_0655	0.485	cSF45436	3836615	3837164	3836891	1	1	1	1	1	1	2.70542	0	3.52262	0	SF45436_c38420	130.381	122.346	91.3782	76.7255	0.091769	0.663125	0.252143	0.58848	0.628906	CDS	I	1536	COG3845	R	{COG3845 ABC-type uncharacterized transport systems, ATPase components R General function prediction only }	Name=Predicted nucleoside ABC transporter2C ATP-binding component
peak_0656-SF45436_c38540	peak_0656	0.415	cSF45436	3848777	3849263	3849090	1	1	1	1	1	0	3.15246	0	1.86679	3.23467e-163	SF45436_c38540	104.393	120.956	13.8727	7.7383	-0.212456	0.737399	0.842159	0.403366	0.612676	CDS	I	426	COG4964	UW	{COG4964 Flp pilus assembly protein, secretin CpaC U Intracellular trafficking, secretion, and vesicular transport }	Name=Similar to secretin RcpA/CpaC2C associated with Flp pilus assembly
peak_0656-SF45436_c38560	peak_0656	0.415	cSF45436	3848777	3849263	3849090	1	1	1	1	1	0	3.15246	0	1.86679	3.23467e-163	SF45436_c38560	57.047	37.599	16.704	20.3489	0.601456	0.0896115	-0.284753	0.673719	0.610136	CDS	III	513	COG4960	OT	{COG4960 Flp pilus assembly protein, protease CpaA OU Multiple classes}	Name=Type IV prepilin peptidase TadV/CpaA
peak_0657-SF45436_c38570	peak_0657	0.5	cSF45436	3849586	3849964	3849776	1	1	1	1	1	1	4.15377	0	2.4663	0	SF45436_c38570	25.6674	24.313	18.8301	12.1195	0.0782133	0.899311	0.635708	0.46839	0.637255	CDS	I	816	COG3745	UW	{COG3745 Flp pilus assembly protein CpaB U Intracellular trafficking, secretion, and vesicular transport }	Name=Flp pilus assembly protein RcpC/CpaB
peak_0658-SF45436_c38590	peak_0658	0.435	cSF45436	3851557	3851860	3851709	1	1	1	0	0	0	3.59438	0	1.74209	1.0099e-112	SF45436_c38590	47.1051	41.8118	11.7607	8.88364	0.171971	0.715398	0.404754	0.764576	0.626866	CDS	IV	402	COG4964	UW	{COG4964 Flp pilus assembly protein, secretin CpaC U Intracellular trafficking, secretion, and vesicular transport }	Name=Type II/IV secretion system secretin RcpA/CpaC2C associated with Flp pilus assembly
peak_0659-SF45436_c38880	peak_0659	0.49	cSF45436	3879470	3879813	3879640	0	0	1	0	0	0	1.87366	7.91261e-273			SF45436_c38880	3.33619	2.13602	8.01712	15.9715	0.643276	0.821738	-0.994342	0.199697	0.550388	CDS	IV	258			｛NA}	Name=hypothetical protein
peak_0659-SF45436_c38890	peak_0659	0.49	cSF45436	3879470	3879813	3879640	0	0	1	0	0	0	1.87366	7.91261e-273			SF45436_c38890	127.709	116.823	90.4616	126.981	0.12854	0.560137	-0.48923	0.0209443	0.654582	CDS	I	993	COG0524	G	{COG0524 Sugar kinases, ribokinase family G Carbohydrate transport and metabolism }	Name=Fructokinase (EC 2.7.1.4)
peak_0660-SF45436_c39000	peak_0660	0.485	cSF45436	3889939	3890363	3890150	1	1	1	1	1	1	5.77661	0	2.83607	0	SF45436_c39000	363.625	600.29	334.211	388.266	-0.72321	4.64605e-11	-0.216286	0.0378432	0.64204	CDS	I	1137	COG0484	O	{COG0484 DnaJ-class molecular chaperone with C-terminal Zn finger domain O Posttranslational modification, protein turnover, chaperones }	Name=Chaperone protein DnaJ
peak_0662-SF45436_c39230	peak_0662	0.63	cSF45436	3918301	3918689	3918488	1	1	1	0	0	0	2.10658	0			SF45436_c39230	162.903	84.1949	79.4535	61.9623	0.952205	4.87096e-07	0.358721	0.402782	0.665556	CDS	I	900	COG2103	M	{COG2103 Predicted sugar phosphate isomerase R General function prediction only }	Name=N-acetylmuramic acid 6-phosphate etherase
peak_0662-SF45436_c39240	peak_0662	0.63	cSF45436	3918301	3918689	3918488	1	1	1	0	0	0	2.10658	0			SF45436_c39240	101.797	61.9591	68.1125	58.9772	0.71631	0.00306378	0.207763	0.738952	0.682486	CDS	I	885	COG2971	G	{COG2971 Predicted N-acetylglucosamine kinase G Carbohydrate transport and metabolism }	Name=N-acetylglucosamine kinase of eukaryotic type (EC 2.7.1.59)
peak_0664-SF45436_c39480	peak_0664	0.39	cSF45436	3940947	3941353	3941154	1	1	1	1	1	1	2.75915	0	3.10788	0	SF45436_c39480	1.67785	3.22277	15.552	16.8681	-0.941686	0.780117	-0.117199	0.861293	0.622807	CDS	IV	342	COG3328	X	{COG3328 Transposase and inactivated derivatives L Replication, recombination and repair }	Name=Mobile element protein
peak_0665-SF45436_c39490	peak_0665	0.485	cSF45436	3941852	3942187	3942017	0	0	0	0	0	0	1.72867	2.53846e-198			SF45436_c39490	384.206	1968.79	464.338	521.076	-2.35736	6.28727e-238	-0.166317	0.0501303	0.600289	CDS	II	1386	COG1653	G	{COG1653 ABC-type sugar transport system, periplasmic component G Carbohydrate transport and metabolism }	Name=Dihydroxyacetone ABC transport system2C substrate-binding protein
peak_0666-SF45436_c39510	peak_0666	0.44	cSF45436	3943878	3944238	3944056	1	0	1	0	0	0	2.02189	0			SF45436_c39510	34.7773	309.234	53.1076	78.0784	-3.15248	7.52522e-52	-0.556005	0.0515393	0.626959	CDS	II	957	COG0395	G	{COG0395 ABC-type sugar transport system, permease component G Carbohydrate transport and metabolism }	Name=Dihydroxyacetone ABC transport system2C permease protein
peak_0667-SF45436_c39620	peak_0667	0.43	cSF45436	3955639	3956833	3955967	1	1	1	1	1	1	3.49477	0	2.67853	0	SF45436_c39620	16.0218	15.1503	13.4544	12.2722	0.0806815	0.927039	0.132674	0.955569	0.631443	CDS	IV	1164	COG1609	K	｛NA}	Name=Mobile element protein
peak_0667-SF45436_c39630	peak_0667	0.43	cSF45436	3955639	3956833	3955967	1	1	1	1	1	1	3.49477	0	2.67853	0	SF45436_c39630	37.322	47.0446	26.4258	29.0343	-0.334004	0.690861	-0.135815	0.791278	0.560976	CDS	IV	123			｛NA}	Name=hypothetical protein
peak_0669-SF45436_c39650	peak_0669	0.39	cSF45436	3957323	3958263	3957538	1	1	1	1	1	1	2.94333	0	3.18289	0	SF45436_c39650	3.8255	3.67396	1.96992	0	0.0583137	0.974628	NA	NA	0.606667	CDS	IV	150			｛NA}	Name=hypothetical protein
peak_0672-SF45436_c39790	peak_0672	0.47	cSF45436	3973417	3973818	3973632	1	1	1	1	1	1	2.20228	0	2.00802	2.97749e-223	SF45436_c39790	1.62098	3.11352	0	0	-0.941686	0.785576	NA	NA	0.638418	CDS	IV	177			｛NA}	Name=hypothetical protein
peak_0672-SF45436_c39800	peak_0672	0.47	cSF45436	3973417	3973818	3973632	1	1	1	1	1	1	2.20228	0	2.00802	2.97749e-223	SF45436_c39800	5.86733	3.94443	7.25124	6.17956	0.572887	0.761574	0.230724	0.916223	0.554192	CDS	IV	489	COG1309	K	｛NA}	Name=TetR family transcriptional regulator
peak_0673-SF45436_c39840	peak_0673	0.53	cSF45436	3978613	3979079	3978840	1	1	1	0	0	0	3.14058	0			SF45436_c39840	7.63066	15.1453	30.911	37.9917	-0.988992	0.345534	-0.297566	0.511723	0.661348	CDS	IV	564			｛NA}	Name=hypothetical protein
peak_0676-SF45436_c39930	peak_0676	0.43	cSF45436	3986377	3987213	3986585	1	1	1	0	0	0	1.55833	1.47102e-124			SF45436_c39930	2.69402	3.88094	115.143	98.0184	-0.526649	0.884758	0.232305	0.582471	0.619718	CDS	III	213			｛NA}	Name=hypothetical protein
peak_0676-SF45436_c39940	peak_0676	0.43	cSF45436	3986377	3987213	3986585	1	1	1	0	0	0	1.55833	1.47102e-124			SF45436_c39940	41.8414	74.6273	808.488	562.773	-0.834771	0.0216711	0.522674	2.66315e-08	0.5625	CDS	IV	144			｛NA}	Name=hypothetical protein
peak_0678-SF45436_c39990	peak_0678	0.47	cSF45436	3990601	3990988	3990798	1	0	1	0	0	0	1.8685	9.78521e-291			SF45436_c39990	7.24527	6.49437	86.0597	207.188	0.157849	0.926361	-1.26753	8.59499e-13	0.580808	CDS	IV	594			｛NA}	Name=methyl-accepting chemotaxis protein
peak_0678-SF45436_c40000	peak_0678	0.47	cSF45436	3990601	3990988	3990798	1	0	1	0	0	0	1.8685	9.78521e-291			SF45436_c40000	50.4667	58.3406	77.9627	167.331	-0.209167	0.850172	-1.10185	1.21876e-08	0.605863	CDS	I	921	COG2326	C	{COG2326 Uncharacterized conserved protein S Function unknown }	Name=UDP-galactose-lipid carrier transferase (EC 2.-.-.-)
peak_0679-SF45436_c40010	peak_0679	0.4	cSF45436	3991421	3992029	3991688	1	1	1	1	1	1	4.06276	0	2.42747	0	SF45436_c40010	32.9244	34.6316	92.0373	312.238	-0.0729308	0.996545	-1.76236	9.74216e-30	0.557377	CDS	II	183			｛NA}	Name=hypothetical protein
peak_0680-SF45436_c40050	peak_0680	0.46	cSF45436	3993632	3994288	3993973	1	1	1	0	0	0	3.68536	0			SF45436_c40050	199.759	231.845	121.531	116.678	-0.214897	0.573681	0.0588003	0.993587	0.615591	CDS	II	372			｛NA}	Name=hypothetical protein
peak_0680-SF45436_c40060	peak_0680	0.46	cSF45436	3993632	3994288	3993973	1	1	1	0	0	0	3.68536	0			SF45436_c40060	54.056	61.613	34.0556	38.2963	-0.188779	0.873847	-0.169314	0.699753	0.593513	CDS	II	1449	COG3025	P	{COG3025 Uncharacterized conserved protein S Function unknown }	Name=Adenylate cyclase (EC 4.6.1.1)
peak_0681-SF45436_c40170	peak_0681	0.515	cSF45436	4005336	4005663	4005494	1	1	1	0	0	0	6.91219	0	1.60822	6.52529e-94	SF45436_c40170	7245.58	5401.12	817.945	555.391	0.423844	3.57235e-80	0.558501	1.68149e-09	0.57971	CDS	IV	138	COG5457	S	{COG5457 Uncharacterized conserved small protein S Function unknown }	Name=FIG00451146: hypothetical protein
peak_0682-SF45436_c40200	peak_0682	0.435	cSF45436	4008258	4008603	4008432	1	1	1	0	1	0	5.67939	0	2.09906	2.20257e-244	SF45436_c40200	96.2225	114.32	141.569	159.897	-0.248627	0.657542	-0.175637	0.332348	0.659531	CDS	I	981	COG2816	F	{COG2816 NTP pyrophosphohydrolases containing a Zn-finger, probably nucleic-acid-binding L Replication, recombination and repair }	Name=NADH pyrophosphatase (EC 3.6.1.22)
peak_0682-SF45436_c40210	peak_0682	0.435	cSF45436	4008258	4008603	4008432	1	1	1	0	1	0	5.67939	0	2.09906	2.20257e-244	SF45436_c40210	75.0932	85.7257	264.115	238.76	-0.191046	0.837183	0.145608	0.686177	0.619753	CDS	III	405	COG0537	FGR	{COG0537 Diadenosine tetraphosphate (Ap4A) hydrolase and other HIT family hydrolases FGR Multiple classes}	Name=HIT1 PROTEIN
peak_0682-SF45436_c40220	peak_0682	0.435	cSF45436	4008258	4008603	4008432	1	1	1	0	1	0	5.67939	0	2.09906	2.20257e-244	SF45436_c40220	186.845	281.269	291.397	421.133	-0.590112	0.000642975	-0.53129	5.70686e-07	0.671991	CDS	I	1878	COG2812	L	{COG2812 DNA polymerase III, gamma/tau subunits L Replication, recombination and repair }	Name=DNA polymerase III subunits gamma and tau (EC 2.7.7.7)
peak_0683-SF45436_c40290	peak_0683	0.47	cSF45436	4014649	4015394	4015051	1	1	1	1	1	1	14.7469	0	15.71	0	SF45436_c40290	348.546	161.246	91.9296	50.8721	1.11208	7.29036e-18	0.853654	0.00552991	0.607407	CDS	II	675	COG1376	M	{COG1376 Uncharacterized protein conserved in bacteria S Function unknown }	Name=ErfK/YbiS/YcfS/YnhG family protein
peak_0684-SF45436_c40440	peak_0684	0.45	cSF45436	4032998	4033647	4033349	1	1	1	1	1	1	5.75843	0	6.8494	0	SF45436_c40440	298.033	405.844	484.463	410.999	-0.445453	0.00301632	0.23725	0.156564	0.629845	CDS	I	516	COG0764	I	{COG0764 3-hydroxymyristoyl/3-hydroxydecanoyl-(acyl carrier protein) dehydratases I Lipid transport and metabolism }	Name=3-hydroxydecanoyl-[acyl-carrier-protein] dehydratase (EC 4.2.1.59)
peak_0684-SF45436_c40450	peak_0684	0.45	cSF45436	4032998	4033647	4033349	1	1	1	1	1	1	5.75843	0	6.8494	0	SF45436_c40450	358.132	563.471	678.994	799.45	-0.653848	1.16479e-08	-0.235609	0.000571659	0.600473	CDS	I	423	COG0735	P	{COG0735 Fe2+/Zn2+ uptake regulation proteins P Inorganic ion transport and metabolism }	Name=Iron-responsive regulator Irr
peak_0685-SF45436_c40470	peak_0685	0.475	cSF45436	4035400	4035830	4035585	1	1	1	0	0	0	2.20665	0			SF45436_c40470	4.36369	3.84159	99.6196	103.756	0.183845	0.940599	-0.0586928	0.7528	0.662864	CDS	II	789	COG1434	R	{COG1434 Uncharacterized conserved protein S Function unknown }	Name=putative transmembrane protein
peak_0687-SF45436_c40920	peak_0687	0.43	cSF45436	4069212	4069746	4069478	1	1	1	1	1	1	3.07442	0	3.07042	0	SF45436_c40920	6.24768	5.53863	22.7679	45.5548	0.173791	0.927825	-1.0006	0.0130741	0.750419	CDS	III	597			｛NA}	Name=Cell division protein FtsK
peak_0688-SF45436_c40980	peak_0688	0.44	cSF45436	4073370	4073674	4073519	0	0	1	0	0	0	1.65439	1.0624e-180	1.51049	2.88543e-60	SF45436_c40980	452.684	284.392	947.751	1515.31	0.670627	6.73726e-11	-0.677035	4.10807e-34	0.612346	CDS	I	405	COG0292	J	{COG0292 Ribosomal protein L20 J Translation, ribosomal structure and biogenesis }	Name=LSU ribosomal protein L20p
peak_0689-SF45436_c41200	peak_0689	0.555	cSF45436	4094214	4094640	4094422	1	1	1	1	1	1	3.70892	0	2.93873	0	SF45436_c41200	62.287	238.572	104.557	55.4115	-1.93742	9.3357e-23	0.916037	0.0012301	0.676068	CDS	I	1170	COG1448	E	{COG1448 Aspartate/tyrosine/aromatic aminotransferase E Amino acid transport and metabolism }	Name=Aspartate aminotransferase (EC 2.6.1.1)
peak_0689-SF45436_c41210	peak_0689	0.555	cSF45436	4094214	4094640	4094422	1	1	1	1	1	1	3.70892	0	2.93873	0	SF45436_c41210	14.0106	17.5508	67.1279	39.6608	-0.325015	0.853512	0.759197	0.044249	0.626327	CDS	II	471	COG1522	K	{COG1522 Transcriptional regulators K Transcription }	Name=Transcriptional regulator2C AsnC family
peak_0691-SF45436_c41330	peak_0691	0.555	cSF45436	4109312	4110156	4109830	1	1	1	1	1	1	20.2966	0	8.83988	0	SF45436_c41330	1266.06	322.784	389.294	995.931	1.97171	2.3637e-139	-1.35519	4.01313e-65	0.644444	CDS	I	315	COG0797	M	{COG0797 Lipoproteins M Cell wall/membrane/envelope biogenesis }	Name=Rare lipoprotein A
peak_0692-SF45436_c41360	peak_0692	0.495	cSF45436	4112441	4112922	4112685	0	0	1	1	1	1	1.62842	1.47096e-170	3.72557	0	SF45436_c41360	328.942	304.79	431.086	522.318	0.110015	0.306428	-0.276952	0.00185726	0.632287	CDS	I	669	COG0625	O	{COG0625 Glutathione S-transferase O Posttranslational modification, protein turnover, chaperones }	Name=Glutathione S-transferase family protein
peak_0692-SF45436_c41370	peak_0692	0.495	cSF45436	4112441	4112922	4112685	0	0	1	1	1	1	1.62842	1.47096e-170	3.72557	0	SF45436_c41370	309.667	281.01	170.263	195.735	0.140094	0.223589	-0.201138	0.208286	0.641884	CDS	I	807	COG1968	I	{COG1968 Uncharacterized bacitracin resistance protein V Defense mechanisms }	Name=Undecaprenyl-diphosphatase (EC 3.6.1.27)
peak_0693-SF45436_c41390	peak_0693	0.465	cSF45436	4115687	4116035	4115862	1	1	1	1	1	0	3.88986	0	2.04905	1.27873e-216	SF45436_c41390	167.293	143.812	144.883	214.783	0.218185	0.226455	-0.567996	0.000283076	0.650357	CDS	I	981	COG0702	R	{COG0702 Predicted nucleoside-diphosphate-sugar epimerases MG Multiple classes}	Name=NADH-UBIQUINONE OXIDOREDUCTASE 39 KD SUBUNIT (EC 1.6.5.3)
peak_0693-SF45436_c41400	peak_0693	0.465	cSF45436	4115687	4116035	4115862	1	1	1	1	1	0	3.88986	0	2.04905	1.27873e-216	SF45436_c41400	240.09	150.211	149.796	268.033	0.676582	3.54166e-06	-0.839409	4.96598e-09	0.625	CDS	I	288	COG5470	S	{COG5470 Uncharacterized conserved protein S Function unknown }	Name=FIG01306808: hypothetical protein
peak_0695-SF45436_c41550	peak_0695	0.43	cSF45436	4130336	4130817	4130584	1	1	1	0	0	0	1.78818	5.3576e-220			SF45436_c41550	113.995	147.3	32.6287	39.9732	-0.36978	0.257955	-0.292891	0.505263	0.657379	CDS	I	969	COG0031	E	{COG0031 Cysteine synthase E Amino acid transport and metabolism }	Name=Cysteine synthase (EC 2.5.1.47)
peak_0695-SF45436_c41560	peak_0695	0.43	cSF45436	4130336	4130817	4130584	1	1	1	0	0	0	1.78818	5.3576e-220			SF45436_c41560	21.9763	14.8522	24.7288	49.4867	0.565274	0.4253	-1.00085	0.00911584	0.643972	CDS	I	705	COG1280	E	{COG1280 Putative threonine efflux protein E Amino acid transport and metabolism }	Name=L-lysine permease
peak_0696-SF45436_c41590	peak_0696	0.515	cSF45436	4133217	4133593	4133414	1	1	1	0	0	0	2.32941	0			SF45436_c41590	8.46628	11.4435	8.71932	12.3094	-0.434726	0.824611	-0.497471	0.590879	0.648087	CDS	I	915	COG0697	GER	{COG2962 Predicted permeases R General function prediction only }	Name=Permease of the drug/metabolite transporter (DMT) superfamily
peak_0696-SF45436_c41600	peak_0696	0.515	cSF45436	4133217	4133593	4133414	1	1	1	0	0	0	2.32941	0			SF45436_c41600	28.6262	34.9901	37.5223	38.6213	-0.28961	0.805013	-0.0416482	0.882783	0.646259	CDS	I	441	COG1522	K	{COG1522 Transcriptional regulators K Transcription }	Name=Leucine-responsive regulatory protein2C regulator for leucine (or lrp) regulon and high-affinity branched-chain amino acid transport system
peak_0697-SF45436_c41790	peak_0697	0.545	cSF45436	4151662	4152114	4151889	1	1	1	0	0	0	3.34245	0			SF45436_c41790	11.1619	12.9125	12.2793	10.9301	-0.210175	0.943347	0.167929	0.933255	0.646331	CDS	I	1131	COG0673	R	{COG0673 Predicted dehydrogenases and related proteins R General function prediction only }	Name=Myo-inositol 2-dehydrogenase 2 (EC 1.1.1.18)
peak_0697-SF45436_c41810	peak_0697	0.545	cSF45436	4151662	4152114	4151889	1	1	1	0	0	0	3.34245	0			SF45436_c41810	86.8511	62.6391	81.0939	55.3302	0.471481	0.0821429	0.551527	0.126978	0.672556	CDS	I	849	COG0121	R	{COG0121 Predicted glutamine amidotransferase R General function prediction only }	Name=Glutamine amidotransferases class-II
peak_0698-SF45436_c41840	peak_0698	0.535	cSF45436	4155328	4155637	4155485	1	1	1	1	0	0	2.56217	0	1.64582	1.45797e-98	SF45436_c41840	91.9054	99.0177	65.8242	76.3826	-0.107537	0.958532	-0.214627	0.46125	0.635772	CDS	II	615	COG1881	R	{COG1881 Phospholipid-binding protein R General function prediction only }	Name=Phospholipid-binding protein
peak_0703-SF45436_a42090	peak_0703	0.435	pSF45436a	17705	23431	17957	1	1	1	1	1	1	1.39414	3.49068e-74	2.21602	1.23302e-297	SF45436_a42090	127.76	101.665	33.8345	32.8533	0.329616	0.122794	0.0424575	0.985297	0.608142	CDS	III	393	COG2963	X	{COG2963 Transposase and inactivated derivatives L Replication, recombination and repair }	Name=hypothetical protein
peak_0706-SF45436_a42120	peak_0706	0.45	pSF45436a	17705	23431	21386	1	1	1	1	1	1	2.19258	0	3.78111	0	SF45436_a42120	3036.09	2672.44	341.119	599.601	0.184055	3.22053e-10	-0.813728	2.08834e-18	0.553672	CDS	IV	531	COG0010	E	{COG0010 Arginase/agmatinase/formimionoglutamate hydrolase, arginase family E Amino acid transport and metabolism }	Name=Formiminoglutamase (EC 3.5.3.8)
peak_0709-SF45436_a42130	peak_0709	0.465	pSF45436a	17705	23431	22971	0	1	1	0	0	1	1.37165	1.22837e-74	2.13141	7.91699e-283	SF45436_a42130	6728.27	5960.03	952.293	2104.04	0.174916	2.11641e-20	-1.14368	9.51143e-107	0.529313	CDS	III	1194	COG0535	R	{COG0535 Predicted Fe-S oxidoreductases R General function prediction only }	Name=radical SAM domain protein
peak_0709-SF45436_a42150	peak_0709	0.465	pSF45436a	17705	23431	22971	0	1	1	0	0	1	1.37165	1.22837e-74	2.13141	7.91699e-283	SF45436_a42150	5.43395	3.65308	139.909	86.8873	0.572887	0.774062	0.687273	0.00525693	0.651515	CDS	III	528			｛NA}	Name=putative integrase protein
peak_0714-SF45436_a42280	peak_0714	0.52	pSF45436a	39834	40281	40072	1	1	1	1	1	1	5.28524	0	1.9133	1.57004e-197	SF45436_a42280	289.901	233.928	203.148	218.909	0.309498	0.0124791	-0.1078	0.437711	0.588542	CDS	IV	192			｛NA}	Name=hypothetical protein
peak_0715-SF45436_a42340	peak_0715	0.475	pSF45436a	44988	45858	45240	1	1	1	1	1	1	3.10436	0	3.88051	0	SF45436_a42340	622.318	795.593	97.1088	215.383	-0.35438	0.00116616	-1.14923	1.43161e-11	0.530516	CDS	IV	213			｛NA}	Name=hypothetical protein
peak_0717-SF45436_a42350	peak_0717	0.425	pSF45436a	46531	46831	46690	1	1	1	0	0	0	2.64905	0	1.53557	2.09556e-70	SF45436_a42350	6.01915	7.70761	11.7093	8.96488	-0.356724	0.897437	0.385301	0.780622	0.608392	CDS	III	429	COG2391	R	{COG2391 Predicted transporter component R General function prediction only }	Name=GENE II AND X PROTEINS
peak_0717-SF45436_a42360	peak_0717	0.425	pSF45436a	46531	46831	46690	1	1	1	0	0	0	2.64905	0	1.53557	2.09556e-70	SF45436_a42360	8.63395	7.01624	34.2	32.431	0.299322	0.850323	0.0766241	0.984077	0.657407	CDS	III	432	COG2391	R	{COG2391 Predicted transporter component R General function prediction only }	Name=Probable transmembrane protein
peak_0718-SF45436_a42370	peak_0718	0.52	pSF45436a	47506	48218	47800	1	1	1	1	1	1	13.4083	0	16.7563	0	SF45436_a42370	0	0	0	0	NA	NA	0.105193	0.992439	0.588563	CDS	III	717	COG3316	X	{COG3316 Transposase and inactivated derivatives L Replication, recombination and repair }	Name=transposase
peak_0719-SF45436_a42420	peak_0719	0.46	pSF45436a	51377	51737	51567	1	1	1	1	0	0	2.13292	0	1.8836	3.046e-166	SF45436_a42420	9.78389	3.99343	12.0916	6.55743	1.29278	0.260169	0.882801	0.419045	0.608696	CDS	III	1173	COG3344	X	{COG3344 Retron-type reverse transcriptase L Replication, recombination and repair }	Name=Retron-type RNA-directed DNA polymerase (EC 2.7.7.49)
peak_0720-SF45436_a42430	peak_0720	0.455	pSF45436a	53685	53985	53831	0	0	0	0	0	0	1.52564	6.84558e-109			SF45436_a42430	0	0	2.89694	4.48872	NA	NA	-0.631772	0.712043	0.588235	CDS	III	306			｛NA}	Name=hypothetical protein
peak_0720-SF45436_a42440	peak_0720	0.455	pSF45436a	53685	53985	53831	0	0	0	0	0	0	1.52564	6.84558e-109			SF45436_a42440	0	2.3551	13.4695	7.82648	NA	NA	0.783265	0.450093	0.606838	CDS	III	351	COG2963	X	｛NA}	Name=hypothetical protein
peak_0721-SF45436_a42450	peak_0721	0.465	pSF45436a	54317	54898	54601	1	1	1	1	1	1	5.76579	0	5.00281	0	SF45436_a42450	4.78188	9.1849	24.624	15.2616	-0.941686	0.547382	0.690156	0.344291	0.588889	CDS	IV	180			｛NA}	Name=hypothetical protein
peak_0722-SF45436_a42610	peak_0722	0.47	pSF45436a	65309	65865	65589	1	1	1	0	0	0	1.41238	2.97598e-71			SF45436_a42610	25.6937	9.59616	5.88036	8.20028	1.42088	0.0168241	-0.479769	0.686204	0.567164	CDS	III	201	COG2771	K	{COG2771 DNA-binding HTH domain-containing proteins K Transcription }	Name=hypothetical protein
peak_0723-SF45436_a42620	peak_0723	0.47	pSF45436a	66302	68158	66558	1	1	1	1	1	1	2.19783	0	2.00622	2.7024e-226	SF45436_a42620	60.6656	40.441	29.4018	25.2842	0.585062	0.0857182	0.217668	0.831308	0.562189	CDS	III	804	COG1126	E	{COG1126 ABC-type polar amino acid transport system, ATPase component E Amino acid transport and metabolism }	Name=putative amino acid ABC transporter ATP-binding protein
peak_0724-SF45436_a42630	peak_0724	0.435	pSF45436a	66302	68158	67080	1	1	1	1	1	0	1.44174	2.25762e-86	1.23616	4.03971e-16	SF45436_a42630	10.1836	8.92976	9.12	4.66328	0.189558	0.889047	0.96769	0.450658	0.54784	CDS	III	648	COG0765	E	{COG0765 ABC-type amino acid transport system, permease component E Amino acid transport and metabolism }	Name=ABC transporter permease protein
peak_0725-SF45436_a42640	peak_0725	0.47	pSF45436a	66302	68158	67707	1	1	1	1	1	1	12.9283	0	18.5351	0	SF45436_a42640	25.1979	13.1999	21.2327	15.9013	0.932783	0.120463	0.417137	0.652885	0.560878	CDS	IV	501	COG0765	E	{COG0765 ABC-type amino acid transport system, permease component E Amino acid transport and metabolism }	Name=Amino acid ABC transporter2C permease protein
peak_0726-SF45436_a42650	peak_0726	0.465	pSF45436a	68598	68900	68751	1	1	1	1	0	0	5.29946	0	1.61564	1.75227e-86	SF45436_a42650	31.0907	24.3416	14.6178	12.6192	0.353057	0.554749	0.212108	0.889423	0.553592	CDS	III	849	COG0834	ET	{COG0834 ABC-type amino acid transport/signal transduction systems, periplasmic component/domain ET Multiple classes}	Name=ABC transporter amino acid-binding protein
peak_0728-SF45436_a42700	peak_0728	0.475	pSF45436a	73261	73894	73682	1	0	1	0	0	0	1.57593	3.77398e-126			SF45436_a42700	5.71539	2.92746	12.3611	6.38435	0.965204	0.583716	0.95319	0.369808	0.598938	CDS	III	1506	COG1012	C	{COG1012 NAD-dependent aldehyde dehydrogenases C Energy production and conversion }	Name=Aldehyde dehydrogenase (EC 1.2.1.3)
peak_0729-SF45436_a42710	peak_0729	0.56	pSF45436a	74316	75949	74675	1	1	1	1	1	1	7.92105	0	6.77982	0	SF45436_a42710	1.68971	1.29822	17.0541	5.17709	0.380242	0.935475	1.7199	0.0415192	0.599529	CDS	III	849	COG2084	I	{COG2084 3-hydroxyisobutyrate dehydrogenase and related beta-hydroxyacid dehydrogenases I Lipid transport and metabolism }	Name=3-hydroxyisobutyrate dehydrogenase (EC 1.1.1.31)
peak_0729-SF45436_a42720	peak_0729	0.56	pSF45436a	74316	75949	74675	1	1	1	1	1	1	7.92105	0	6.77982	0	SF45436_a42720	13.084	9.57383	13.1542	9.24647	0.450631	0.684568	0.508549	0.663904	0.550489	CDS	III	921	COG0583	K	{COG0583 Transcriptional regulator K Transcription }	Name=probable RuBisCO transcriptional regulator
peak_0731-SF45436_a42760	peak_0731	0.44	pSF45436a	77694	78028	77874	0	0	1	0	0	0	1.60971	4.495e-145			SF45436_a42760	0	0	2.88482	1.53255	NA	NA	0.912548	0.728708	0.588563	CDS	III	717	COG3316	X	{COG3316 Transposase and inactivated derivatives L Replication, recombination and repair }	Name=transposase
peak_0731-SF45436_a42770	peak_0731	0.44	pSF45436a	77694	78028	77874	0	0	1	0	0	0	1.60971	4.495e-145			SF45436_a42770	3.94382	2.84069	55.8483	30.0513	0.473351	0.857465	0.894087	0.0301387	0.618557	CDS	III	1746	COG4886	K	{COG4886 Leucine-rich repeat (LRR) protein S Function unknown }	Name=multidomain protein with s-layer homology region2C glug motif2C ig motif2C i-set domain
peak_0734-SF45436_a42830	peak_0734	0.44	pSF45436a	83111	83486	83299	0	0	0	1	1	0	1.60445	1.99738e-149	2.19596	1.38092e-273	SF45436_a42830	1.48659	0	2.04137	2.37228	0.643276	0.892852	-0.216735	0.927017	0.65285	CDS	II	579	COG3415	X	{COG3415 Transposase and inactivated derivatives L Replication, recombination and repair }	Name=Mobile element protein
peak_0734-SF45436_a42840	peak_0734	0.44	pSF45436a	83111	83486	83299	0	0	0	1	1	0	1.60445	1.99738e-149	2.19596	1.38092e-273	SF45436_a42840	3.60141	3.07444	5.76964	2.68196	0.228239	0.935978	1.10519	0.50973	0.588563	CDS	III	717	COG3316	X	{COG3316 Transposase and inactivated derivatives L Replication, recombination and repair }	Name=transposase
peak_0737-SF45436_a42880	peak_0737	0.525	pSF45436a	89405	89929	89659	1	1	1	0	0	0	3.11266	0			SF45436_a42880	0	0	3.39641	2.42891	0.0583137	0.990694	0.483705	0.85528	0.608311	CDS	IV	1131	COG3464	X	{COG3464 Transposase and inactivated derivatives L Replication, recombination and repair }	Name=Mobile element protein
peak_0737-SF45436_a42890	peak_0737	0.525	pSF45436a	89405	89929	89659	1	1	1	0	0	0	3.11266	0			SF45436_a42890	12.9878	14.7412	22.8	16.1095	-0.182694	0.95172	0.501122	0.545958	0.610082	CDS	IV	972	COG3547	X	{COG3547 Transposase and inactivated derivatives L Replication, recombination and repair }	Name=Mobile element protein
peak_0738-SF45436_a42930	peak_0738	0.44	pSF45436a	94548	95630	94680	1	1	1	1	1	0	2.518	0	1.30905	8.2737e-25	SF45436_a42930	1.41115	1.23205	18.629	5.34311	0.195817	0.967993	1.8018	0.0248632	0.621507	CDS	IV	4473			｛NA}	Name=hypothetical protein
peak_0740-SF45436_a42960	peak_0740	0.475	pSF45436a	100712	102392	100979	1	1	1	1	1	1	4.73597	0	3.61918	0	SF45436_a42960	0	7.25123	23.328	19.2779	-3.85823	0.04169	0.275118	0.79198	0.552632	CDS	IV	114			｛NA}	Name=hypothetical protein
peak_0743-SF45436_a42980	peak_0743	0.445	pSF45436a	103197	104092	103283	0	0	0	0	0	0	1.06576	0.00805378			SF45436_a42980	1.52289	1.46256	4.70522	4.9576	0.0583137	0.983822	-0.075379	0.952463	0.576433	CDS	III	942	COG3316	X	{COG3316 Transposase and inactivated derivatives L Replication, recombination and repair }	Name=transposase
peak_0743-SF45436_a42990	peak_0743	0.445	pSF45436a	103197	104092	103283	0	0	0	0	0	0	1.06576	0.00805378			SF45436_a42990	19.7445	17.7772	15225.6	15875.3	0.151423	0.865118	-0.0602826	9.12145e-12	0.578495	CDS	IV	465	COG5490	S	{COG5490 Uncharacterized conserved protein S Function unknown }	Name=Methyl-accepting chemotaxis protein
peak_0744-SF45436_a43000	peak_0744	0.46	pSF45436a	103583	104010	103784	1	1	1	1	1	0	5.54073	0	2.24021	1.1065e-306	SF45436_a43000	2.47034	1.3557	1582.84	803.855	0.865669	0.797518	0.977511	2.16638e-50	0.590406	CDS	III	813	COG3316	X	{COG3316 Transposase and inactivated derivatives L Replication, recombination and repair }	Name=transposase
peak_0749-SF45436_a43020	peak_0749	0.435	pSF45436a	107605	110882	109182	1	1	1	1	1	1	3.23016	0	5.95458	0	SF45436_a43020	1.10564	0	23.343	14.2912	NA	NA	0.707858	0.345796	0.554913	CDS	IV	519	COG2192	R	{COG2192 Predicted carbamoyl transferase, NodU family O Posttranslational modification, protein turnover, chaperones }	Name=Nodulation protein U (EC 2.1.3.-)
peak_0750-SF45436_a43030	peak_0750	0.515	pSF45436a	107605	110882	109827	1	1	1	1	1	1	3.79696	0	3.7144	0	SF45436_a43030	1.83918	2.47286	14.0167	10.2136	-0.427113	0.939243	0.456666	0.693477	0.583333	CDS	IV	780	COG2192	R	{COG2192 Predicted carbamoyl transferase, NodU family O Posttranslational modification, protein turnover, chaperones }	Name=Nodulation protein U (EC 2.1.3.-)
peak_0751-SF45436_a43040	peak_0751	0.435	pSF45436a	107605	110882	110629	1	1	1	1	1	1	2.68811	0	2.6167	0	SF45436_a43040	1.64892	1.5836	8.49104	4.73637	0.0583137	0.984131	0.842159	0.537226	0.534483	CDS	IV	348	COG2227	H	{COG2227 2-polyprenyl-3-methyl-5-hydroxy-6-metoxy-1,4-benzoquinol methylase H Coenzyme transport and metabolism }	Name=N-methyl transferase nodS
peak_0751-SF45436_a43050	peak_0751	0.435	pSF45436a	107605	110882	110629	1	1	1	1	1	1	2.68811	0	2.6167	0	SF45436_a43050	8.31631	9.31801	9.99235	5.3084	-0.164079	0.970886	0.912548	0.455269	0.584541	CDS	IV	207			｛NA}	Name=N-methyl transferase nodS
peak_0751-SF45436_a43070	peak_0751	0.435	pSF45436a	107605	110882	110629	1	1	1	1	1	1	2.68811	0	2.6167	0	SF45436_a43070	0	0	17.5404	7.52629	NA	NA	1.22067	0.139894	0.584475	CDS	IV	219			｛NA}	Name=hypothetical protein
peak_0752-SF45436_a43060	peak_0752	0.51	pSF45436a	107633	111630	111413	1	0	1	0	0	0	1.65708	2.40985e-161			SF45436_a43060	2.2503	5.40288	10.429	4.30917	-1.26361	0.550811	1.27512	0.268363	0.580392	CDS	IV	255	COG3328	X	{COG3328 Transposase and inactivated derivatives L Replication, recombination and repair }	Name=Mobile element protein
peak_0753-SF45436_a43080	peak_0753	0.405	pSF45436a	112484	112780	112651	0	0	0	0	0	0	1.22469	5.08991e-22			SF45436_a43080	0	0	0	0	NA	NA	NA	NA	0.573677	CDS	III	1398	COG3666	X	{COG3666 Transposase and inactivated derivatives L Replication, recombination and repair }	Name=FIG01009617: hypothetical protein
peak_0755-SF45436_a43110	peak_0755	0.5	pSF45436a	115651	116352	115727	1	1	1	0	0	0	1.59855	8.20465e-136	1.09329	0.00596335	SF45436_a43110	172.856	116.342	110.899	64.438	0.571199	0.00102615	0.783265	0.00480532	0.548148	CDS	IV	405			｛NA}	Name=HYPOTHETICAL 21.7 KDA PROTEIN IN SYRB 5'REGION (ORF4)
peak_0758-SF45436_a43160	peak_0758	0.455	pSF45436a	120883	121315	121082	1	0	1	0	0	0	1.66025	2.54454e-163			SF45436_a43160	7.651	3.67396	39.3984	43.9535	1.05831	0.450633	-0.157841	0.694153	0.616	CDS	III	375	COG2963	X	{COG2963 Transposase and inactivated derivatives L Replication, recombination and repair }	Name=Mobile element protein
peak_0758-SF45436_a43170	peak_0758	0.455	pSF45436a	120883	121315	121082	1	0	1	0	0	0	1.66025	2.54454e-163			SF45436_a43170	2.45225	2.3551	17.6788	23.4794	0.0583137	0.981278	-0.40938	0.50464	0.478632	CDS	IV	117	COG5490	S	｛NA}	Name=hypothetical protein
peak_0758-SF45436_a43180	peak_0758	0.455	pSF45436a	120883	121315	121082	1	0	1	0	0	0	1.66025	2.54454e-163			SF45436_a43180	3.01436	3.42131	6.77337	7.0842	-0.182694	0.981112	-0.0647318	0.946422	0.577841	CDS	III	1047	COG3316	X	{COG3316 Transposase and inactivated derivatives L Replication, recombination and repair }	Name=transposase
peak_0759-SF45436_a43210	peak_0759	0.425	pSF45436a	123485	126512	123783	1	1	1	0	0	0	2.2377	0			SF45436_a43210	41.4429	77.7655	324.38	191.686	-0.908003	0.00920252	0.75894	4.47233e-07	0.608889	CDS	III	450			｛NA}	Name=GCN5-related N-acetyltransferase%3B Histone acetyltransferase HPA2 and related acetyltransferases
peak_0763-SF45436_a43220	peak_0763	0.485	pSF45436a	126079	126438	126263	1	1	1	0	0	0	2.46301	0	1.55458	3.97375e-73	SF45436_a43220	8.84958	9.39364	13.4313	9.51375	-0.0860762	0.992343	0.497511	0.669259	0.556277	CDS	III	1848	COG0497	L	{COG0497 ATPase involved in DNA repair L Replication, recombination and repair }	Name=ATPase involved in DNA repair
peak_0763-SF45436_a43230	peak_0763	0.485	pSF45436a	126079	126438	126263	1	1	1	0	0	0	2.46301	0	1.55458	3.97375e-73	SF45436_a43230	2.17358	0	11.1927	6.2434	NA	NA	0.842159	0.463485	0.507576	CDS	IV	132			｛NA}	Name=hypothetical protein
peak_0765-SF45436_a43250	peak_0765	0.435	pSF45436a	127248	127715	127482	1	1	1	1	1	1	2.20434	0	2.00428	2.89688e-228	SF45436_a43250	1.85962	0	3.2832	2.54361	NA	NA	0.368228	0.899468	0.643519	CDS	II	1080	COG3335	X	｛NA}	Name=Mobile element protein
peak_0767-SF45436_a43270	peak_0767	0.505	pSF45436a	130229	131748	130536	1	1	1	1	1	1	6.34002	0	5.14766	0	SF45436_a43270	0	0	4.59308	0	-0.941686	0.901838	3.27512	0.144347	0.65285	CDS	II	579	COG3415	X	{COG3415 Transposase and inactivated derivatives L Replication, recombination and repair }	Name=Mobile element protein
peak_0769-SF45436_a43300	peak_0769	0.415	pSF45436a	133092	134150	133550	0	0	0	1	1	1			1.74529	4.01328e-127	SF45436_a43300	38.9517	38.3211	71.7521	78.5317	0.0235483	0.92954	-0.130255	0.634067	0.5883	CDS	IV	906			｛NA}	Name=TniA putative transposase
peak_0769-SF45436_a43310	peak_0769	0.415	pSF45436a	133092	134150	133550	0	0	0	1	1	1			1.74529	4.01328e-127	SF45436_a43310	13.6625	13.1213	68.3442	41.113	0.0583137	0.945662	0.733224	0.0509395	0.55102	CDS	IV	147			｛NA}	Name=Endo-beta-12C3-12C4 glucanase (Licheninase) (EC 3.2.1.73)
peak_0770-SF45436_a43310	peak_0770	0.575	pSF45436a	133092	134150	133931	1	1	1	1	1	1	7.11771	0	2.11869	1.98249e-271	SF45436_a43310	13.6625	13.1213	68.3442	41.113	0.0583137	0.945662	0.733224	0.0509395	0.55102	CDS	IV	147			｛NA}	Name=Endo-beta-12C3-12C4 glucanase (Licheninase) (EC 3.2.1.73)
peak_0770-SF45436_a43320	peak_0770	0.575	pSF45436a	133092	134150	133931	1	1	1	1	1	1	7.11771	0	2.11869	1.98249e-271	SF45436_a43320	1.38605	0	11.7767	4.64485	2.05831	0.679872	1.34223	0.20582	0.640097	CDS	IV	828	COG3328	X	{COG3328 Transposase and inactivated derivatives L Replication, recombination and repair }	Name=Mobile element protein
peak_0771-SF45436_a43340	peak_0771	0.485	pSF45436a	136221	136550	136400	0	0	0	0	0	0	1.45436	4.91111e-81			SF45436_a43340	2.61305	0	3.22938	5.00382	2.38024	0.443779	-0.631772	0.694475	0.63388	CDS	IV	549	COG3328	X	{COG3328 Transposase and inactivated derivatives L Replication, recombination and repair }	Name=Mobile element protein
peak_0772-SF45436_a43350	peak_0772	0.475	pSF45436a	138756	139362	138953	1	1	1	1	1	1	3.19641	0	1.82482	1.5535e-147	SF45436_a43350	2.28798	2.85655	14.3738	6.79106	-0.320198	0.956973	1.08173	0.254623	0.644338	CDS	IV	1254	COG3547	X	{COG3547 Transposase and inactivated derivatives L Replication, recombination and repair }	Name=Mobile element protein
peak_0772-SF45436_a43360	peak_0772	0.475	pSF45436a	138756	139362	138953	1	1	1	1	1	1	3.19641	0	1.82482	1.5535e-147	SF45436_a43360	0	1.8618	7.32065	8.0433	-1.52665	0.735682	-0.135815	0.898866	0.538288	CDS	IV	444	COG2192	R	{COG2192 Predicted carbamoyl transferase, NodU family O Posttranslational modification, protein turnover, chaperones }	Name=conserved hypothetical protein
peak_0772-SF45436_a43370	peak_0772	0.475	pSF45436a	138756	139362	138953	1	1	1	1	1	1	3.19641	0	1.82482	1.5535e-147	SF45436_a43370	0	0	0	0	NA	NA	NA	NA	0.608142	CDS	III	393	COG2963	X	{COG2963 Transposase and inactivated derivatives L Replication, recombination and repair }	Name=hypothetical protein
peak_0773-SF45436_a43420	peak_0773	0.49	pSF45436a	142219	144104	142573	1	1	1	1	1	1	4.57519	0	2.69895	0	SF45436_a43420	9.73855	6.47499	14.9158	7.17257	0.588828	0.651287	1.05628	0.255817	0.516971	CDS	IV	1149	COG2192	R	{COG2192 Predicted carbamoyl transferase, NodU family O Posttranslational modification, protein turnover, chaperones }	Name=macromolecule metabolism%3B macromolecule synthesis2C modification
peak_0775-SF45436_a43430	peak_0775	0.535	pSF45436a	142219	144104	143750	1	1	1	1	1	1	15.1828	0	15.9561	0	SF45436_a43430	0	0	0	0	NA	NA	NA	NA	0.633185	CDS	II	1344	COG3335	X	｛NA}	Name=Mobile element protein
peak_0776-SF45436_a43500	peak_0776	0.505	pSF45436a	149174	149577	149373	1	1	1	1	1	1	3.69638	0	2.43088	0	SF45436_a43500	4.95531	5.23492	16.3309	7.59128	-0.0791898	0.996262	1.10519	0.205386	0.65285	CDS	II	579	COG3415	X	{COG3415 Transposase and inactivated derivatives L Replication, recombination and repair }	Name=Mobile element protein
peak_0780-SF45436_a43560	peak_0780	0.465	pSF45436a	152713	157621	154535	1	1	1	1	1	0	1.72292	5.71347e-194	1.3067	4.47889e-24	SF45436_a43560	51.8431	28.646	1328.72	1176.58	0.855821	0.020979	0.175437	0.109297	0.580858	CDS	II	1212	COG0673	R	{COG0673 Predicted dehydrogenases and related proteins R General function prediction only }	Name=Oxidoreductase (EC 1.1.1.-)
peak_0781-SF45436_a43570	peak_0781	0.505	pSF45436a	152713	157621	155295	1	1	1	1	1	1	13.8782	0	10.981	0	SF45436_a43570	45.9362	32.5449	255.935	176.65	0.497198	0.23699	0.534878	0.002997	0.55643	CDS	IV	381			｛NA}	Name=Conserved hypothetical protein
peak_0781-SF45436_a43580	peak_0781	0.505	pSF45436a	152713	157621	155295	1	1	1	1	1	1	13.8782	0	10.981	0	SF45436_a43580	0	0	31.3396	24.9736	NA	NA	0.327586	0.681921	0.55303	CDS	IV	132			｛NA}	Name=hypothetical protein
peak_0783-SF45436_a43590	peak_0783	0.515	pSF45436a	152713	157621	156673	1	1	1	1	1	1	3.94675	0	2.7251	0	SF45436_a43590	8.48398	6.2961	907.911	784.99	0.430283	0.775998	0.209877	0.0847899	0.553763	CDS	II	744	COG0730	S	{COG0730 Predicted permeases R General function prediction only }	Name=Possible sulfoacetate exporter
peak_0784-SF45436_a43600	peak_0784	0.515	pSF45436a	152713	157621	157164	1	1	1	1	1	1	7.62605	0	2.60851	0	SF45436_a43600	0	0	18.0911	29.9004	NA	NA	-0.724882	0.163851	0.578231	CDS	IV	147			｛NA}	Name=hypothetical protein
peak_0784-SF45436_a43610	peak_0784	0.515	pSF45436a	152713	157621	157164	1	1	1	1	1	1	7.62605	0	2.60851	0	SF45436_a43610	0	0	0	0	NA	NA	NA	NA	0.646432	CDS	IV	939	COG3415	X	｛NA}	Name=Mobile element protein
peak_0787-SF45436_a43620	peak_0787	0.475	pSF45436a	159777	160426	160270	1	1	1	0	0	0	1.52655	9.63186e-106	1.4128	1.5541e-42	SF45436_a43620	1.73886	0	0	0	NA	NA	NA	NA	0.557576	CDS	IV	165			｛NA}	Name=Mobile element protein
peak_0787-SF45436_a43630	peak_0787	0.475	pSF45436a	159777	160426	160270	1	1	1	0	0	0	1.52655	9.63186e-106	1.4128	1.5541e-42	SF45436_a43630	2.75878	0	12.7855	13.2072	2.64328	0.386556	-0.0468099	0.934674	0.591346	CDS	IV	624	COG0635	H	{COG0635 Coproporphyrinogen III oxidase and related Fe-S oxidoreductases H Coenzyme transport and metabolism }	Name=Coproporphyrinogen III oxidase2C oxygen-independent (EC 1.3.99.22)
peak_0788-SF45436_a43640	peak_0788	0.48	pSF45436a	160785	161650	161245	1	1	1	1	1	1	3.38947	0	7.79582	0	SF45436_a43640	0	2.13602	6.10828	14.9067	NA	NA	-1.28712	0.115669	0.591731	CDS	IV	387			｛NA}	Name=Nodulation protein A
peak_0789-SF45436_a43670	peak_0789	0.475	pSF45436a	163983	164527	164167	1	1	1	1	1	0	2.68857	0	1.77185	8.40524e-128	SF45436_a43670	3.89635	2.04109	17.8752	11.531	0.932783	0.698161	0.63244	0.485127	0.596296	CDS	IV	810	COG1131	V	{COG1131 ABC-type multidrug transport system, ATPase component V Defense mechanisms }	Name=Nodulation ABC transporter2C NodI
peak_0791-SF45436_a43680	peak_0791	0.46	pSF45436a	164878	169953	165081	1	1	1	0	0	0	1.42156	3.09785e-71			SF45436_a43680	9.60377	5.38027	28.024	14.1761	0.835921	0.497465	0.983203	0.117167	0.560669	CDS	III	717	COG0842	V	{COG1682 ABC-type polysaccharide/polyol phosphate export systems, permease component GM Multiple classes}	Name=ABC-type multidrug transport system2C permease component
peak_0792-SF45436_a43690	peak_0792	0.495	pSF45436a	165368	169015	166019	1	1	1	1	1	1	8.71182	0	13.0414	0	SF45436_a43690	4.44826	0	247.385	61.7564	NA	NA	2.0021	6.27081e-25	0.496124	CDS	IV	129			｛NA}	Name=hypothetical protein
peak_0792-SF45436_a43700	peak_0792	0.495	pSF45436a	165368	169015	166019	1	1	1	1	1	1	8.71182	0	13.0414	0	SF45436_a43700	13.7539	9.98358	31.4594	23.5815	0.462211	0.661726	0.415836	0.565879	0.54961	CDS	IV	1794	COG2192	R	{COG2192 Predicted carbamoyl transferase, NodU family O Posttranslational modification, protein turnover, chaperones }	Name=Nodulation protein nolO (EC 2.1.3.-)
peak_0795-SF45436_a43710	peak_0795	0.515	pSF45436a	165368	169015	168250	1	1	1	1	1	1	6.5352	0	2.42053	0	SF45436_a43710	45.0524	36.0564	65.1213	42.3794	0.321348	0.481845	0.619766	0.123544	0.53168	CDS	II	726	COG2263	R	｛NA}	Name=nodulation protein NoeI
peak_0797-SF45436_a43720	peak_0797	0.445	pSF45436a	169404	169874	169672	1	1	1	1	1	0	2.49225	0	1.49797	5.93786e-61	SF45436_a43720	1.34701	1.29365	93.6406	61.2615	0.0583137	0.984561	0.612153	0.0564607	0.692488	CDS	IV	426			｛NA}	Name=Mobile element protein
peak_0798-SF45436_a43750	peak_0798	0.47	pSF45436a	172524	173047	172775	1	1	1	0	1	0	2.8491	0			SF45436_a43750	105.447	93.0265	156.583	133.833	0.180798	0.479905	0.2265	0.518567	0.576923	CDS	III	234			｛NA}	Name=hypothetical protein
peak_0799-SF45436_a43770	peak_0799	0.44	pSF45436a	174433	174770	174581	0	0	0	0	0	0	1.30288	6.62018e-43			SF45436_a43770	1.89173	1.41306	10403.8	8558.06	0.420884	0.921317	0.281753	1.13245e-25	0.685714	CDS	II	1365	COG2124	QV	{COG2124 Cytochrome P450 Q Secondary metabolites biosynthesis, transport and catabolism }	Name=putative cytochrome P450 hydroxylase
peak_0800-SF45436_a43920	peak_0800	0.41	pSF45436a	185165	185455	185311	0	0	0	0	0	0			1.45985	1.75299e-50	SF45436_a43920	7.68516	4.92048	103.333	99.9501	0.643276	0.67625	0.0480195	0.984872	0.633185	CDS	II	1344	COG3335	X	｛NA}	Name=Mobile element protein
peak_0802-SF45436_a43930	peak_0802	0.47	pSF45436a	188353	189390	189110	1	1	1	1	1	0	2.69949	0	2.05686	5.426e-243	SF45436_a43930	63.7584	15.3082	5.05108	1.17397	2.05831	4.95075e-08	2.10519	0.259914	0.555556	CDS	II	234			｛NA}	Name=hypothetical protein
peak_0804-SF45436_a43970	peak_0804	0.455	pSF45436a	191999	193346	193018	1	1	1	1	1	1	2.42389	0	2.4124	0	SF45436_a43970	0	0	0	0	NA	NA	NA	NA	0.591127	CDS	III	834	COG3293	X	{COG3293 Transposase and inactivated derivatives L Replication, recombination and repair }	Name=Mobile element protein
peak_0807-SF45436_a44000	peak_0807	0.4	pSF45436a	196971	198749	197165	1	0	1	1	1	1	1.37748	3.1214e-58	1.78997	6.68298e-134	SF45436_a44000	0	0	99.3307	51.217	NA	NA	0.955617	0.0010363	0.59887	CDS	III	354	COG3328	X	{COG3328 Transposase and inactivated derivatives L Replication, recombination and repair }	Name=Mobile element protein
peak_0807-SF45436_a44020	peak_0807	0.4	pSF45436a	196971	198749	197165	1	0	1	1	1	1	1.37748	3.1214e-58	1.78997	6.68298e-134	SF45436_a44020	3.8255	0	29.5488	36.6279	NA	NA	-0.309844	0.504782	0.606667	CDS	IV	150			｛NA}	Name=hypothetical protein
peak_0810-SF45436_a44030	peak_0810	0.5	pSF45436a	199066	200485	200190	1	1	1	1	1	1	2.36446	0	4.44383	0	SF45436_a44030	16.9107	11.6005	804.799	573.502	0.543741	0.532967	0.48883	2.77998e-07	0.561664	CDS	IV	2019	COG2072	P	{COG2072 Predicted flavoprotein involved in K+ transport P Inorganic ion transport and metabolism }	Name=Cyclohexanone monooxygenase (EC 1.14.13.22)
peak_0810-SF45436_a44040	peak_0810	0.5	pSF45436a	199066	200485	200190	1	1	1	1	1	1	2.36446	0	4.44383	0	SF45436_a44040	0	0	15.7023	7.96259	NA	NA	0.979662	0.282009	0.628019	CDS	III	207			｛NA}	Name=Mobile element protein
peak_0812-SF45436_a44090	peak_0812	0.48	pSF45436a	202229	204782	204494	1	1	1	1	1	1	3.63155	0	2.63683	0	SF45436_a44090	21.2528	13.6073	21.888	16.9574	0.643276	0.364142	0.368228	0.697307	0.592593	CDS	IV	162			｛NA}	Name=Spermidine Putrescine ABC transporter permease component PotB (TC 3.A.1.11.1)
peak_0813-SF45436_a44130	peak_0813	0.515	pSF45436a	207564	208975	207963	1	1	1	1	1	1	10.7991	0	17.1965	0	SF45436_a44130	0	0	0	0	NA	NA	NA	NA	0.608142	CDS	III	393	COG2963	X	{COG2963 Transposase and inactivated derivatives L Replication, recombination and repair }	Name=hypothetical 16 Kd protein%3B partially homologous to Y4jB and Y4rG
peak_0813-SF45436_a44140	peak_0813	0.515	pSF45436a	207564	208975	207963	1	1	1	1	1	1	10.7991	0	17.1965	0	SF45436_a44140	1.70781	0	14.0709	11.4462	NA	NA	0.297838	0.827484	0.625	CDS	IV	168			｛NA}	Name=Spermidine Putrescine ABC transporter permease component PotB (TC 3.A.1.11.1)
peak_0813-SF45436_a44150	peak_0813	0.515	pSF45436a	207564	208975	207963	1	1	1	1	1	1	10.7991	0	17.1965	0	SF45436_a44150	368.382	132.671	99.9552	72.5776	1.47335	5.21e-28	0.461758	0.167701	0.562963	CDS	IV	405			｛NA}	Name=Uncharacterized protein y4iH precursor
peak_0814-SF45436_a44160	peak_0814	0.445	pSF45436a	207564	208975	208735	1	1	1	1	1	1	3.94469	0	3.3088	0	SF45436_a44160	2.30849	0	1.01892	0	2.86567	0.42114	0.105193	0.988951	0.672414	CDS	III	870	COG4974	L	{COG4974 Site-specific recombinase XerD L Replication, recombination and repair }	Name=Mobile element protein
peak_0816-SF45436_a44250	peak_0816	0.45	pSF45436a	221232	222462	221447	1	1	1	1	1	1	1.79052	7.61746e-236	1.71382	9.34308e-122	SF45436_a44250	0	0	0	0	NA	NA	NA	NA	0.630303	CDS	II	1485			｛NA}	Name=Mobile element protein
peak_0817-SF45436_a44250	peak_0817	0.415	pSF45436a	221198	222148	221665	0	1	1	0	0	0	1.80029	1.08455e-230			SF45436_a44250	0	0	0	0	NA	NA	NA	NA	0.630303	CDS	II	1485			｛NA}	Name=Mobile element protein
peak_0819-SF45436_a44270	peak_0819	0.41	pSF45436a	222986	223889	223551	1	1	1	1	1	1	3.25325	0	3.23432	0	SF45436_a44270	0	0	0	0	NA	NA	NA	NA	0.591127	CDS	III	834	COG3293	X	{COG3293 Transposase and inactivated derivatives L Replication, recombination and repair }	Name=Mobile element protein
peak_0820-SF45436_a44280	peak_0820	0.445	pSF45436a	224676	225302	225005	1	1	1	1	1	1	3.08604	0	2.06478	4.89373e-275	SF45436_a44280	5.19769	3.99343	2369.26	2330.05	0.380242	0.865548	0.0240718	0.64706	0.539855	CDS	IV	276			｛NA}	Name=hypothetical protein
peak_0820-SF45436_a44290	peak_0820	0.445	pSF45436a	224676	225302	225005	1	1	1	1	1	1	3.08604	0	2.06478	4.89373e-275	SF45436_a44290	0	4.72752	44.9026	32.9921	NA	NA	0.44468	0.431407	0.580882	CDS	IV	408			｛NA}	Name=hypothetical protein
peak_0822-SF45436_a44300	peak_0822	0.475	pSF45436a	225946	227830	226500	1	1	1	1	1	0	2.44893	0	1.32675	1.49379e-28	SF45436_a44300	76.0034	58.394	5937.16	5995.7	0.380242	0.211481	-0.014156	0.0264911	0.571744	CDS	II	453			｛NA}	Name=Nitrogenase stabilizing/protective protein NifW
peak_0823-SF45436_a44300	peak_0823	0.475	pSF45436a	225946	227830	226747	0	0	0	0	0	0			1.23201	4.02967e-15	SF45436_a44300	76.0034	58.394	5937.16	5995.7	0.380242	0.211481	-0.014156	0.0264911	0.571744	CDS	II	453			｛NA}	Name=Nitrogenase stabilizing/protective protein NifW
peak_0824-SF45436_a44310	peak_0824	0.465	pSF45436a	225946	227830	227544	1	1	1	1	1	1	5.75879	0	2.39649	0	SF45436_a44310	56.6924	41.19	8092.16	7139.61	0.46086	0.208445	0.180679	8.22695e-07	0.56701	CDS	II	1164	COG1104	E	{COG1104 Cysteine sulfinate desulfinase/cysteine desulfurase and related enzymes E Amino acid transport and metabolism }	Name=Cysteine desulfurase (EC 2.8.1.7)2C NifS subfamily
peak_0824-SF45436_a44320	peak_0824	0.465	pSF45436a	225946	227830	227544	1	1	1	1	1	1	5.75879	0	2.39649	0	SF45436_a44320	20.9936	53.7653	228.223	178.673	-1.35672	0.0013832	0.353121	0.108611	0.422764	CDS	IV	123			｛NA}	Name=hypothetical protein
peak_0826-SF45436_a44380	peak_0826	0.49	pSF45436a	232781	233705	233216	1	1	1	1	1	1	7.9229	0	4.90244	0	SF45436_a44380	7.651	18.3698	5924.21	6203.55	-1.26361	0.141857	-0.0664719	1.78493e-05	0.506667	CDS	III	225			｛NA}	Name=hypothetical protein
peak_0826-SF45436_a44390	peak_0826	0.49	pSF45436a	232781	233705	233216	1	1	1	1	1	1	7.9229	0	4.90244	0	SF45436_a44390	0	0	55.9798	39.5265	NA	NA	0.502083	0.287375	0.591127	CDS	III	834	COG3293	X	{COG3293 Transposase and inactivated derivatives L Replication, recombination and repair }	Name=Mobile element protein
peak_0829-SF45436_a44460	peak_0829	0.455	pSF45436a	238750	240187	239064	1	1	1	1	0	0	1.87983	3.38727e-275	1.24428	9.87461e-17	SF45436_a44460	3.3854	2.64167	4688.15	3647.8	0.357874	0.899478	0.361991	9.98797e-21	0.572271	CDS	I	1356	COG0535	R	{COG0535 Predicted Fe-S oxidoreductases R General function prediction only }	Name=Nitrogenase FeMo-cofactor synthesis FeS core scaffold and assembly protein NifB
peak_0830-SF45436_a44460	peak_0830	0.425	pSF45436a	238750	240187	239481	1	1	1	1	1	1	1.87766	2.54671e-271	1.36264	8.47637e-33	SF45436_a44460	3.3854	2.64167	4688.15	3647.8	0.357874	0.899478	0.361991	9.98797e-21	0.572271	CDS	I	1356	COG0535	R	{COG0535 Predicted Fe-S oxidoreductases R General function prediction only }	Name=Nitrogenase FeMo-cofactor synthesis FeS core scaffold and assembly protein NifB
peak_0833-SF45436_a44470	peak_0833	0.415	pSF45436a	240734	242090	241491	1	1	1	1	1	1	2.77646	0	3.05196	0	SF45436_a44470	21.9319	16.5743	800.188	774.729	0.404089	0.590859	0.0466467	0.95571	0.574561	CDS	II	1596	COG3604	KT	{COG3604 Transcriptional regulator containing GAF, AAA-type ATPase, and DNA binding domains KT Multiple classes}	Name=Nitrogenase (molybdenum-iron)-specific transcriptional regulator NifA
peak_0834-SF45436_a44480	peak_0834	0.485	pSF45436a	240713	242192	241841	1	1	1	0	0	0	5.93177	0			SF45436_a44480	6.83125	7.49788	256.291	283.119	-0.134331	0.983503	-0.143627	0.243475	0.544218	CDS	I	294	COG2440	C	{COG2440 Ferredoxin-like protein C Energy production and conversion }	Name=Ferredoxin like protein
peak_0835-SF45436_a44490	peak_0835	0.465	pSF45436a	242706	243043	242879	1	1	1	0	0	0	2.28526	0	1.65917	4.9737e-100	SF45436_a44490	10.7483	5.89856	3377.1	2904.4	0.865669	0.440288	0.217545	6.25949e-05	0.578746	CDS	I	1308	COG0644	C	{COG0644 Dehydrogenases (flavoproteins) C Energy production and conversion }	Name=Probable electron transfer flavoprotein-quinone oxidoreductase FixC (EC 1.5.5.-)
peak_0838-SF45436_a44510	peak_0838	0.435	pSF45436a	245151	245522	245336	1	1	1	1	1	0	2.04838	0	1.7344	7.33686e-128	SF45436_a44510	3.34397	3.2115	3620.25	3751.8	0.0583137	0.976606	-0.0514959	0.00581046	0.59324	CDS	I	858	COG2086	C	{COG2086 Electron transfer flavoprotein, beta subunit C Energy production and conversion }	Name=Electron transfer flavoprotein2C beta subunit
peak_0839-SF45436_a44520	peak_0839	0.495	pSF45436a	244428	248455	245804	1	1	1	0	0	0	1.74591	8.9987e-200			SF45436_a44520	4.46904	4.29201	3510.88	4034.21	0.0583137	0.971323	-0.200454	1.45616e-13	0.58567	CDS	II	321	COG0316	O	{COG0316 Uncharacterized conserved protein S Function unknown }	Name=Putative iron sulfur cluster assembly accessory protein
peak_0840-SF45436_a44520	peak_0840	0.49	pSF45436a	246029	248025	246141	1	1	1	0	0	0	2.33081	0	1.28384	1.07424e-22	SF45436_a44520	4.46904	4.29201	3510.88	4034.21	0.0583137	0.971323	-0.200454	1.45616e-13	0.58567	CDS	II	321	COG0316	O	{COG0316 Uncharacterized conserved protein S Function unknown }	Name=Putative iron sulfur cluster assembly accessory protein
peak_0841-SF45436_a44530	peak_0841	0.46	pSF45436a	246029	248025	246538	1	1	1	0	0	0	2.00003	0	1.13392	4.80729e-06	SF45436_a44530	5.1696	7.44721	2876.35	2963.65	-0.526649	0.825992	-0.0431333	0.0292898	0.522523	CDS	IV	222	COG0678	O	{COG0678 Peroxiredoxin O Posttranslational modification, protein turnover, chaperones }	Name=TsaC protein (YrdC domain) required for threonylcarbamoyladenosine t(6)A37 modification in tRNA
peak_0842-SF45436_a44530	peak_0842	0.47	pSF45436a	246029	248025	246960	1	1	1	1	1	1	4.44892	0	2.76807	0	SF45436_a44530	5.1696	7.44721	2876.35	2963.65	-0.526649	0.825992	-0.0431333	0.0292898	0.522523	CDS	IV	222	COG0678	O	{COG0678 Peroxiredoxin O Posttranslational modification, protein turnover, chaperones }	Name=TsaC protein (YrdC domain) required for threonylcarbamoyladenosine t(6)A37 modification in tRNA
peak_0845-SF45436_a44570	peak_0845	0.45	pSF45436a	250164	251660	251201	1	1	1	1	1	1	5.72667	0	7.03432	0	SF45436_a44570	19.9245	17.7001	915.192	751.159	0.170788	0.846827	0.284957	0.00561182	0.546875	CDS	IV	576			｛NA}	Name=gamma-BHC dehydrochlorinase
peak_0845-SF45436_a44580	peak_0845	0.45	pSF45436a	250164	251660	251201	1	1	1	1	1	1	5.72667	0	7.03432	0	SF45436_a44580	23.3631	20.662	788.314	876.592	0.177255	0.823339	-0.153134	0.0123183	0.616872	CDS	II	1707	COG1028	IQR	{COG1028 Dehydrogenases with different specificities (related to short-chain alcohol dehydrogenases) IQR Multiple classes}	Name=3-oxoacyl-[acyl-carrier protein] reductase (EC 1.1.1.100)
peak_0848-SF45436_a44610	peak_0848	0.435	pSF45436a	254210	255077	254811	1	1	1	1	1	1	2.33329	0	1.53998	5.46022e-71	SF45436_a44610	0	0	228.166	188.689	NA	NA	0.27407	0.272019	0.635241	CDS	I	891	COG1348	P	{COG1348 Nitrogenase subunit NifH (ATPase) P Inorganic ion transport and metabolism }	Name=Nitrogenase (molybdenum-iron) reductase and maturation protein NifH
peak_0850-SF45436_a44670	peak_0850	0.5	pSF45436a	263414	263707	263550	1	1	1	0	1	0	3.14392	0	1.34941	6.45862e-31	SF45436_a44670	164.197	204.724	17429.6	20211.6	-0.31825	0.268429	-0.213637	1.0342e-72	0.61245	CDS	II	498	COG1348	P	｛NA}	Name=conserved hypothetical protein
peak_0853-SF45436_a44690	peak_0853	0.455	pSF45436a	264697	265934	265292	1	1	1	1	1	1	8.18736	0	11.7879	0	SF45436_a44690	1560.26	2457.62	937.119	485.32	-0.655475	1.16809e-35	0.949296	1.50202e-28	0.561905	CDS	IV	210			｛NA}	Name=hypothetical protein
peak_0854-SF45436_a44700	peak_0854	0.495	pSF45436a	264358	267205	266301	1	1	1	0	0	0	1.56125	3.37901e-118			SF45436_a44700	0	0	15.1532	4.69589	NA	NA	1.69016	0.0626453	0.529915	CDS	IV	117			｛NA}	Name=hypothetical protein
peak_0854-SF45436_a44710	peak_0854	0.495	pSF45436a	264358	267205	266301	1	1	1	0	0	0	1.56125	3.37901e-118			SF45436_a44710	1.27517	2.65341	678.528	636.716	-1.05716	0.777676	0.0917598	0.816794	0.594074	CDS	II	1350	COG0612	R	{COG0612 Predicted Zn-dependent peptidases R General function prediction only }	Name=ZINC PROTEASE (EC 3.4.99.-)
peak_0857-SF45436_a44730	peak_0857	0.54	pSF45436a	269050	274226	269673	1	1	1	1	1	1	4.80118	0	7.96554	0	SF45436_a44730	134.158	148.617	1289.34	949.401	-0.147661	0.869677	0.441544	3.32852e-09	0.534722	CDS	IV	432	COG1396	K	{COG1396 Predicted transcriptional regulators K Transcription }	Name=Uncharacterized HTH type transcriptional regulator
peak_0858-SF45436_a44740	peak_0858	0.525	pSF45436a	269050	274226	270552	1	1	1	1	1	1	4.65773	0	5.48443	0	SF45436_a44740	12.6505	16.0371	872.654	344.477	-0.342224	0.850335	1.341	1.15258e-47	0.560847	CDS	II	1134	COG2814	G	{COG2814 Arabinose efflux permease G Carbohydrate transport and metabolism }	Name=putative transport protein
peak_0860-SF45436_a44750	peak_0860	0.495	pSF45436a	269050	274226	272572	1	1	1	1	1	1	18.4489	0	20.0968	0	SF45436_a44750	7.8901	3.44434	363.204	154.066	1.19582	0.37769	1.23723	9.40775e-18	0.54	CDS	II	1200	COG0079	E	{COG0079 Histidinol-phosphate/aromatic aminotransferase and cobyric acid decarboxylase E Amino acid transport and metabolism }	Name=Histidinol-phosphate aminotransferase (EC 2.6.1.9)
peak_0861-SF45436_a44760	peak_0861	0.45	pSF45436a	269050	274226	273515	1	0	1	1	1	0	1.71826	1.49744e-181	1.76547	1.43963e-130	SF45436_a44760	9.48011	4.2845	200.725	83.2938	1.14578	0.332696	1.26894	1.56436e-10	0.555879	CDS	II	1029	COG2141	HR	{COG2141 Coenzyme F420-dependent N5,N10-methylene tetrahydromethanopterin reductase and related flavin-dependent oxidoreductases C Energy production and conversion }	Name=Putative monooxygenase
peak_0862-SF45436_a44760	peak_0862	0.485	pSF45436a	269050	274226	273947	1	1	1	1	1	1	2.86566	0	1.96781	5.33568e-200	SF45436_a44760	9.48011	4.2845	200.725	83.2938	1.14578	0.332696	1.26894	1.56436e-10	0.555879	CDS	II	1029	COG2141	HR	{COG2141 Coenzyme F420-dependent N5,N10-methylene tetrahydromethanopterin reductase and related flavin-dependent oxidoreductases C Energy production and conversion }	Name=Putative monooxygenase
peak_0863-SF45436_a44770	peak_0863	0.54	pSF45436a	274515	275870	275226	1	1	1	1	1	1	13.3409	0	14.8145	0	SF45436_a44770	4.78188	4.59245	49.248	25.9448	0.0583137	0.971069	0.924621	0.0371931	0.644444	CDS	II	1080	COG3335	X	｛NA}	Name=Mobile element protein
peak_0864-SF45436_a44770	peak_0864	0.51	pSF45436a	274542	275915	275522	1	1	1	0	0	0	11.7337	0			SF45436_a44770	4.78188	4.59245	49.248	25.9448	0.0583137	0.971069	0.924621	0.0371931	0.644444	CDS	II	1080	COG3335	X	｛NA}	Name=Mobile element protein
peak_0865-SF45436_a44790	peak_0865	0.49	pSF45436a	277043	277416	277233	1	0	1	0	0	0	1.81204	1.44444e-234	1.69541	2.39569e-106	SF45436_a44790	0	0	2.21339	0	NA	NA	NA	NA	0.573034	CDS	III	267	COG2963	X	｛NA}	Name=Mobile element protein
peak_0865-SF45436_a44800	peak_0865	0.49	pSF45436a	277043	277416	277233	1	0	1	0	0	0	1.81204	1.44444e-234	1.69541	2.39569e-106	SF45436_a44800	2.06412	1.65196	2.48012	0	0.321348	0.938572	1.91255	0.505303	0.603118	CDS	III	834	COG2801	X	{COG2801 Transposase and inactivated derivatives L Replication, recombination and repair }	Name=Mobile element protein
peak_0866-SF45436_a44830	peak_0866	0.475	pSF45436a	281075	281393	281238	1	1	1	0	0	0	2.19356	0	1.56432	6.33768e-75	SF45436_a44830	0	0	0	0	NA	NA	-0.894807	0.906172	0.623394	CDS	III	1479	COG3464	X	{COG3464 Transposase and inactivated derivatives L Replication, recombination and repair }	Name=Mobile element protein
peak_0867-SF45436_a44840	peak_0867	0.455	pSF45436a	281045	282220	281805	1	1	1	0	0	0	1.51549	1.62791e-109			SF45436_a44840	39.2542	26.7322	67.6241	50.5684	0.554271	0.232456	0.419302	0.34777	0.58209	CDS	III	402			｛NA}	Name=hypothetical protein
peak_0868-SF45436_a44860	peak_0868	0.42	pSF45436a	282698	283294	283067	1	1	1	0	0	0	2.41802	0			SF45436_a44860	0	0	0	0	NA	NA	NA	NA	0.631206	CDS	III	1551	COG4584	X	{COG4584 Transposase and inactivated derivatives L Replication, recombination and repair }	Name=Mobile element protein
peak_0870-SF45436_a44920	peak_0870	0.465	pSF45436a	290575	292943	290939	1	1	1	1	1	1	9.60029	0	8.85679	0	SF45436_a44920	0	0	0	0	NA	NA	NA	NA	0.65285	CDS	II	579	COG3415	X	{COG3415 Transposase and inactivated derivatives L Replication, recombination and repair }	Name=Mobile element protein
peak_0870-SF45436_a44930	peak_0870	0.465	pSF45436a	290575	292943	290939	1	1	1	1	1	1	9.60029	0	8.85679	0	SF45436_a44930	19.1275	11.6899	14.3267	13.3192	0.71039	0.345357	0.105193	0.975623	0.515152	CDS	IV	165			｛NA}	Name=hypothetical protein
peak_0871-SF45436_a44940	peak_0871	0.49	pSF45436a	290575	292943	292009	1	1	1	1	1	1	7.20823	0	4.95496	0	SF45436_a44940	30.6412	25.4145	33.4695	19.1141	0.269818	0.668231	0.808211	0.162216	0.574434	CDS	III	618			｛NA}	Name=Riorf47 protein
peak_0873-SF45436_a45010	peak_0873	0.545	pSF45436a	296922	297651	297281	1	1	1	1	1	1	15.1161	0	15.7483	0	SF45436_a45010	79.5012	1.13394	122.411	5.27563	6.13156	1.27e-19	4.53624	4.11627e-27	0.61454	CDS	IV	729	COG1522	K	｛NA}	Name=Mobile element protein
peak_0874-SF45436_a45030	peak_0874	0.455	pSF45436a	298652	299186	298937	1	1	1	1	1	1	2.42063	0	3.67195	0	SF45436_a45030	72.0347	49.7515	60.9286	35.2192	0.533951	0.0800217	0.79076	0.0469693	0.599359	CDS	IV	936			｛NA}	Name=Spermidine Putrescine ABC transporter permease component PotB (TC 3.A.1.11.1)
peak_0875-SF45436_a45040	peak_0875	0.445	pSF45436a	299885	300924	300293	1	1	1	1	1	1	5.25236	0	3.05119	0	SF45436_a45040	3.40549	2.72549	6.13774	2.71721	0.321348	0.911631	1.17558	0.466119	0.613254	CDS	III	1011	COG2826	X	{COG2826 Transposase and inactivated derivatives, IS30 family L Replication, recombination and repair }	Name=Riorf50 protein
peak_0877-SF45436_a45080	peak_0877	0.495	pSF45436a	301868	305622	302125	1	1	1	1	1	1	5.30077	0	3.13621	0	SF45436_a45080	18.7525	23.4125	69.5266	61.0466	-0.320198	0.824333	0.187655	0.778788	0.503268	CDS	IV	153			｛NA}	Name=hypothetical protein
peak_0878-SF45436_a45090	peak_0878	0.54	pSF45436a	301868	305622	303103	1	1	1	1	1	1	15.7149	0	20.6664	0	SF45436_a45090	979.115	184.34	4082.42	1201.29	2.40911	1.53744e-136	1.76484	0	0.601399	CDS	I	429	COG4957	K	{COG4957 Predicted transcriptional regulator K Transcription }	Name=transcriptional regulator
peak_0880-SF45436_a45110	peak_0880	0.465	pSF45436a	301813	305580	304369	1	1	1	0	0	0	2.73119	0			SF45436_a45110	580.886	459.245	199.636	199.118	0.338991	3.68412e-05	0.00374797	0.85201	0.545861	CDS	II	447			｛NA}	Name=conserved hypothetical protein
peak_0881-SF45436_a45120	peak_0881	0.535	pSF45436a	301868	305622	305033	1	1	1	1	1	1	13.9117	0	13.5355	0	SF45436_a45120	229.151	179.151	191.141	130.555	0.355125	0.0138429	0.549978	0.00977762	0.554455	CDS	IV	303			｛NA}	Name=Transcriptional regulator2C Cro/CI family
peak_0882-SF45436_a45130	peak_0882	0.495	pSF45436a	306098	306825	306605	1	1	1	0	0	0	2.26667	0			SF45436_a45130	118.507	94.4162	200.357	144.18	0.327871	0.145247	0.474702	0.0268309	0.564182	CDS	I	966	COG0583	K	{COG0583 Transcriptional regulator K Transcription }	Name=Nodulation protein D (transcriptional regulator2C LysR family)
peak_0882-SF45436_a45140	peak_0882	0.495	pSF45436a	306098	306825	306605	1	1	1	0	0	0	2.26667	0			SF45436_a45140	11.9547	5.10272	128.592	85.2108	1.22824	0.219204	0.593693	0.0253829	0.638889	CDS	IV	216			｛NA}	Name=hypothetical protein
peak_0882-SF45436_a45150	peak_0882	0.495	pSF45436a	306098	306825	306605	1	1	1	0	0	0	2.26667	0			SF45436_a45150	1.82167	0	16.885	13.9535	NA	NA	0.275118	0.827677	0.628571	CDS	IV	315			｛NA}	Name=hypothetical protein
peak_0885-SF45436_a45170	peak_0885	0.51	pSF45436a	307185	309827	308697	1	1	1	1	1	0	2.73721	0	2.41769	0	SF45436_a45170	97.7369	56.0055	160.717	117.701	0.803336	0.00127464	0.449396	0.0726141	0.589431	CDS	II	1230	COG1109	G	{COG1109 Phosphomannomutase G Carbohydrate transport and metabolism }	Name=Phosphomannomutase (EC 5.4.2.8)
peak_0891-SF45436_a45210	peak_0891	0.54	pSF45436a	310122	316244	314537	1	1	1	1	1	1	12.3897	0	5.15665	0	SF45436_a45210	19.1275	6.82307	132.829	24.593	1.48716	0.0399168	2.43325	2.16076e-17	0.518095	CDS	IV	525	COG4319	R	｛NA}	Name=hypothetical protein
peak_0892-SF45436_a45220	peak_0892	0.535	pSF45436a	310122	316244	315308	1	1	1	1	1	1	18.705	0	18.8383	0	SF45436_a45220	7.21077	4.00928	44.1669	10.5378	0.84681	0.575492	2.06739	3.12225e-05	0.613757	CDS	II	756	COG1562	I	{COG1562 Phytoene/squalene synthetase I Lipid transport and metabolism }	Name=Phytoene synthase (EC 2.5.1.32)
peak_0896-SF45436_a45260	peak_0896	0.46	pSF45436a	320296	322845	320875	0	0	0	1	1	1			2.69762	0	SF45436_a45260	36.5918	43.9278	305.766	175.177	-0.263614	0.80645	0.803614	2.15088e-07	0.547826	CDS	IV	345	COG2515	E	{COG2515 1-aminocyclopropane-1-carboxylate deaminase E Amino acid transport and metabolism }	Name=conserved hypothetical protein
peak_0899-SF45436_a45270	peak_0899	0.455	pSF45436a	320296	322845	322624	1	0	1	1	1	0	1.32565	1.12536e-43	1.37536	2.80724e-33	SF45436_a45270	12.9392	11.8863	38.819	15.6207	0.122444	0.91291	1.3133	0.00933294	0.582353	CDS	II	1020	COG0583	K	{COG0583 Transcriptional regulator K Transcription }	Name=Transcriptional regulator2C LysR family
peak_0901-SF45436_a45300	peak_0901	0.475	pSF45436a	326929	327838	327118	1	0	1	0	0	0	1.71331	1.9293e-221			SF45436_a45300	0	0	0	0	NA	NA	NA	NA	0.596667	CDS	III	600	COG0071	O	{COG0071 Molecular chaperone (small heat shock protein) O Posttranslational modification, protein turnover, chaperones }	Name=small heat shock protein
peak_0902-SF45436_a45300	peak_0902	0.46	pSF45436a	326929	327838	327641	1	0	1	0	0	0	1.35226	1.33006e-54			SF45436_a45300	0	0	0	0	NA	NA	NA	NA	0.596667	CDS	III	600	COG0071	O	{COG0071 Molecular chaperone (small heat shock protein) O Posttranslational modification, protein turnover, chaperones }	Name=small heat shock protein
peak_0902-SF45436_a45310	peak_0902	0.46	pSF45436a	326929	327838	327641	1	0	1	0	0	0	1.35226	1.33006e-54			SF45436_a45310	1.24205	2.98211	0	0	-1.26361	0.703712	NA	NA	0.558442	CDS	III	462	COG0071	O	{COG0071 Molecular chaperone (small heat shock protein) O Posttranslational modification, protein turnover, chaperones }	Name=16 kDa heat shock protein A
peak_0902-SF45436_a45320	peak_0902	0.46	pSF45436a	326929	327838	327641	1	0	1	0	0	0	1.35226	1.33006e-54			SF45436_a45320	183.855	296.134	7.64193	7.10456	-0.687681	2.56893e-05	0.105193	0.983334	0.58908	CDS	I	348	COG0234	O	{COG0234 Co-chaperonin GroES (HSP10) O Posttranslational modification, protein turnover, chaperones }	Name=Heat shock protein 60 family co-chaperone GroES
peak_0905-SF45436_a45390	peak_0905	0.46	pSF45436a	336582	337780	337597	1	1	1	1	1	0	1.65522	1.99779e-169	1.42341	2.50571e-43	SF45436_a45390	9.74946	8.47151	42.5541	32.4495	0.202704	0.885172	0.391102	0.519956	0.538835	CDS	IV	618			｛NA}	Name=Y4ZC_RHISN RecName Full_Putative cysteine protease YopT like y4zC
peak_0906-SF45436_a45400	peak_0906	0.435	pSF45436a	338430	338795	338747	0	0	0	0	0	0	1.10626	5.46374e-06			SF45436_a45400	0	0	12.312	6.35902	NA	NA	0.95319	0.371306	0.569444	CDS	IV	216			｛NA}	Name=hypothetical protein
peak_0906-SF45436_a45410	peak_0906	0.435	pSF45436a	338430	338795	338747	0	0	0	0	0	0	1.10626	5.46374e-06			SF45436_a45410	0	1.91352	4.104	11.4462	NA	NA	-1.47977	0.130203	0.625	CDS	IV	144			｛NA}	Name=hypothetical protein
peak_0907-SF45436_a45450	peak_0907	0.43	pSF45436a	341510	341941	341721	1	1	1	0	0	0	2.84399	0			SF45436_a45450	0	0	0	0	NA	NA	NA	NA	0.631206	CDS	III	1551	COG4584	X	{COG4584 Transposase and inactivated derivatives L Replication, recombination and repair }	Name=Mobile element protein
peak_0909-SF45436_a45510	peak_0909	0.49	pSF45436a	346830	359044	347712	1	1	1	1	1	1	6.27297	0	7.7204	0	SF45436_a45510	0	0	55.8144	22.8925	NA	NA	1.28577	0.00159999	0.577778	CDS	IV	180			｛NA}	Name=hypothetical protein
peak_0914-SF45436_a45520	peak_0914	0.465	pSF45436a	346830	359044	350507	1	1	1	1	1	1	5.82888	0	3.10814	0	SF45436_a45520	5.61768	2.50019	22.719	10.1015	1.16794	0.506476	1.16932	0.0970225	0.570678	CDS	II	2094	COG4789	U	{COG4789 Type III secretory pathway, component EscV U Intracellular trafficking, secretion, and vesicular transport }	Name=Type III secretion inner membrane channel protein (LcrD2CHrcV2CEscV2CSsaV)
peak_0915-SF45436_a45530	peak_0915	0.455	pSF45436a	346830	359044	351342	1	1	1	1	1	1	4.61716	0	2.74492	0	SF45436_a45530	10.8358	12.6688	127.608	62.7005	-0.225479	0.938525	1.02517	4.63783e-05	0.545156	CDS	IV	609			｛NA}	Name=hypothetical protein
peak_0917-SF45436_a45580	peak_0917	0.48	pSF45436a	346830	359044	353564	1	1	1	1	1	1	14.1751	0	30.0328	0	SF45436_a45580	37.761	9.48993	187.542	35.1412	1.99243	7.28024e-05	2.41598	4.25172e-24	0.519065	CDS	II	813			｛NA}	Name=NopP
peak_0919-SF45436_a45590	peak_0919	0.475	pSF45436a	346830	359044	355169	1	1	1	1	1	1	9.88862	0	11.713	0	SF45436_a45590	10.0671	5.63985	12.528	10.8438	0.835921	0.481512	0.208287	0.900461	0.555556	CDS	IV	684	COG4792	U	{COG4792 Type III secretory pathway, component EscU U Intracellular trafficking, secretion, and vesicular transport }	Name=Type III secretion inner membrane protein (YscU2CSpaS2CEscU2CHrcU2CSsaU2C homologous to flagellar export components)
peak_0921-SF45436_a45600	peak_0921	0.52	pSF45436a	346830	359044	356634	1	1	1	1	1	1	22.6144	0	26.1606	0	SF45436_a45600	11.5606	10.0933	24.173	8.72094	0.195817	0.878362	1.47084	0.0291445	0.543346	CDS	II	819	COG4791	U	{COG4791 Type III secretory pathway, component EscT U Intracellular trafficking, secretion, and vesicular transport }	Name=RhcT
peak_0921-SF45436_a45610	peak_0921	0.52	pSF45436a	346830	359044	356634	1	1	1	1	1	1	22.6144	0	26.1606	0	SF45436_a45610	4.90449	0	20.2043	4.69589	NA	NA	2.10519	0.0074603	0.547009	CDS	II	234	COG4794	U	{COG4794 Type III secretory pathway, component EscS U Intracellular trafficking, secretion, and vesicular transport }	Name=Type III secretion inner membrane protein (YscS2Chomologous to flagellar export components)
peak_0923-SF45436_a45630	peak_0923	0.43	pSF45436a	346810	359162	358380	1	1	1	0	1	0	2.38906	0			SF45436_a45630	12.2356	10.5518	27.26	9.80251	0.213592	0.864781	1.47556	0.0186587	0.575283	CDS	II	1149	COG1886	NU	{COG1886 Flagellar motor switch/type III secretory pathway protein NU Multiple classes}	Name=Type III secretion inner membrane protein (YscQ2Chomologous to flagellar export components)
peak_0924-SF45436_a45630	peak_0924	0.44	pSF45436a	346830	359044	358661	1	1	1	1	1	1	2.25961	0	1.66757	5.97833e-102	SF45436_a45630	12.2356	10.5518	27.26	9.80251	0.213592	0.864781	1.47556	0.0186587	0.575283	CDS	II	1149	COG1886	NU	{COG1886 Flagellar motor switch/type III secretory pathway protein NU Multiple classes}	Name=Type III secretion inner membrane protein (YscQ2Chomologous to flagellar export components)
peak_0925-SF45436_a45650	peak_0925	0.49	pSF45436a	360214	365407	360466	1	1	1	1	1	1	3.93699	0	1.87953	7.22687e-165	SF45436_a45650	15.0227	10.9731	85.4213	31.1986	0.453173	0.648006	1.45312	6.32692e-06	0.60472	CDS	III	1356	COG1157	NU	{COG1157 Flagellar biosynthesis/type III secretory pathway ATPase NU Multiple classes}	Name=Flagellum-specific ATP synthase FliI
peak_0926-SF45436_a45660	peak_0926	0.485	pSF45436a	360214	365407	361014	1	1	1	1	1	1	3.02143	0	1.99375	5.77537e-202	SF45436_a45660	24.2526	9.66831	123.002	46.004	1.3268	0.0307382	1.41885	6.22564e-08	0.583732	CDS	II	627	COG1317	NU	{COG1317 Flagellar biosynthesis/type III secretory pathway protein NU Multiple classes}	Name=RhcL
peak_0926-SF45436_a45670	peak_0926	0.485	pSF45436a	360214	365407	361014	1	1	1	1	1	1	3.02143	0	1.99375	5.77537e-202	SF45436_a45670	1.43816	1.38119	11.8491	6.19645	0.0583137	0.984334	0.935268	0.393213	0.576441	CDS	III	399			｛NA}	Name=hypothetical protein
peak_0928-SF45436_a45680	peak_0928	0.46	pSF45436a	360139	365446	362383	1	1	0	1	0	0	1.70293	4.7585e-181			SF45436_a45680	13.851	6.65113	180.35	61.8886	1.05831	0.242964	1.54305	9.18699e-13	0.570115	CDS	II	870	COG4669	U	{COG4669 Type III secretory pathway, lipoprotein EscJ U Intracellular trafficking, secretion, and vesicular transport }	Name=Type III secretion bridge between inner and outermembrane lipoprotein (YscJ2CHrcJ2CEscJ2C PscJ)
peak_0929-SF45436_a45690	peak_0929	0.495	pSF45436a	360214	365407	363237	1	1	1	1	1	1	7.38707	0	8.70957	0	SF45436_a45690	17.3886	5.00994	450.097	101.004	1.79528	0.0223739	2.15582	1.82562e-49	0.575758	CDS	II	495			｛NA}	Name=Nodulation outer protein NopB
peak_0930-SF45436_a45710	peak_0930	0.51	pSF45436a	360214	365407	363804	1	1	1	1	1	1	11.1753	0	13.7292	0	SF45436_a45710	33.8015	20.0006	325.35	88.042	0.757045	0.128577	1.88573	5.05232e-30	0.557231	CDS	II	1791			｛NA}	Name=Type III secretion translocator of effector proteins (HrpF2C NolX)
peak_0932-SF45436_a45800	peak_0932	0.485	pSF45436a	372867	373433	373115	1	1	1	0	0	0	1.36468	2.0709e-56			SF45436_a45800	58.9624	50.1241	665.066	185.841	0.234291	0.548339	1.83943	1.01539e-58	0.589971	CDS	II	1017			｛NA}	Name=Nodulation outer protein NopL
peak_0933-SF45436_a45810	peak_0933	0.455	pSF45436a	375979	376303	376134	1	1	1	0	0	0	3.84126	0	1.70044	2.39944e-106	SF45436_a45810	0	0	1.15538	0	NA	NA	2.10519	0.656661	0.620723	CDS	III	1023	COG3547	X	{COG3547 Transposase and inactivated derivatives L Replication, recombination and repair }	Name=transposase
peak_0934-SF45436_a45820	peak_0934	0.47	pSF45436a	376767	381441	377019	1	1	1	1	1	1	5.1132	0	2.59267	0	SF45436_a45820	2.53009	3.40181	15.6343	12.1124	-0.427113	0.924386	0.368228	0.753563	0.560847	CDS	II	567	COG5461	W	{COG5461 Type IV pili component N Cell motility }	Name=conserved hypothetical protein
peak_0937-SF45436_a45840	peak_0937	0.515	pSF45436a	376767	381441	379038	1	1	1	1	1	1	10.0667	0	8.8365	0	SF45436_a45840	9.69015	7.6878	21.6952	14.1187	0.333948	0.816239	0.619766	0.444388	0.555066	CDS	II	681	COG0745	TK	{COG0745 Response regulators consisting of a CheY-like receiver domain and a winged-helix DNA-binding domain TK Multiple classes}	Name=two-component response regulator
peak_0938-SF45436_a45850	peak_0938	0.515	pSF45436a	376767	381441	380411	1	1	1	1	1	1	9.39388	0	11.3023	0	SF45436_a45850	2.7721	3.99343	29.9771	21.2336	-0.526649	0.884873	0.497511	0.477834	0.560386	CDS	III	207			｛NA}	Name=hypothetical protein
peak_0938-SF45436_a45860	peak_0938	0.515	pSF45436a	376767	381441	380411	1	1	1	1	1	1	9.39388	0	11.3023	0	SF45436_a45860	5.80547	4.10826	67.0277	16.9682	0.498886	0.799626	1.98192	3.53787e-07	0.552716	CDS	I	939	COG0583	K	{COG0583 Transcriptional regulator K Transcription }	Name=Nodulation protein D (transcriptional regulator2C LysR family)
peak_0941-SF45436_a45920	peak_0941	0.44	pSF45436a	385943	386310	386170	1	0	1	0	0	0	1.64636	1.07448e-170	1.33105	1.07907e-27	SF45436_a45920	2.63223	1.6853	34.3381	26.8829	0.643276	0.848257	0.353121	0.629003	0.553517	CDS	IV	327			｛NA}	Name=hypothetical protein
peak_0942-SF45436_a45930	peak_0942	0.49	pSF45436a	387136	389766	387343	1	1	1	1	1	1	2.4967	0	1.92023	6.43724e-181	SF45436_a45930	0	0	3.18872	1.97633	NA	NA	0.690156	0.792097	0.591127	CDS	III	834	COG3293	X	{COG3293 Transposase and inactivated derivatives L Replication, recombination and repair }	Name=Mobile element protein
peak_0942-SF45436_a45950	peak_0942	0.49	pSF45436a	387136	389766	387343	1	1	1	1	1	1	2.4967	0	1.92023	6.43724e-181	SF45436_a45950	13.9695	5.16005	21.0272	22.6352	1.43683	0.108001	-0.106311	0.847964	0.546816	CDS	IV	267			｛NA}	Name=hypothetical protein
peak_0943-SF45436_a45940	peak_0943	0.475	pSF45436a	387136	389766	387915	1	1	1	1	1	1	7.69247	0	6.85209	0	SF45436_a45940	29.0544	45.3432	312.943	561.01	-0.642126	0.251245	-0.842126	3.41818e-18	0.540084	CDS	IV	237			｛NA}	Name=hypothetical protein
peak_0944-SF45436_a45960	peak_0944	0.475	pSF45436a	387136	389766	388530	1	1	1	1	1	1	7.58723	0	4.88573	0	SF45436_a45960	175.178	191.883	2435.1	3223.08	-0.131404	0.884409	-0.404461	1.4206e-31	0.561056	CDS	IV	303			｛NA}	Name=exopolysaccharide production repressor
peak_0945-SF45436_a45960	peak_0945	0.48	pSF45436a	387136	389766	389011	1	1	1	1	1	1	12.4236	0	9.22641	0	SF45436_a45960	175.178	191.883	2435.1	3223.08	-0.131404	0.884409	-0.404461	1.4206e-31	0.561056	CDS	IV	303			｛NA}	Name=exopolysaccharide production repressor
peak_0945-SF45436_a45970	peak_0945	0.48	pSF45436a	387136	389766	389011	1	1	1	1	1	1	12.4236	0	9.22641	0	SF45436_a45970	63.218	74.7246	1517.51	1832.95	-0.241247	0.757363	-0.272464	4.80507e-10	0.548023	CDS	IV	177			｛NA}	Name=hypothetical protein
peak_0945-SF45436_a45980	peak_0945	0.48	pSF45436a	387136	389766	389011	1	1	1	1	1	1	12.4236	0	9.22641	0	SF45436_a45980	126.579	217.466	2923.01	3055.47	-0.78075	4.81759e-05	-0.0639372	0.00558498	0.509804	CDS	II	204	COG5420	S	{COG5420 Uncharacterized conserved small protein containing a coiled-coil domain S Function unknown }	Name=Nitrogen fixation
peak_0946-SF45436_a45990	peak_0946	0.485	pSF45436a	387136	389766	389584	1	1	1	1	1	1	2.17094	0	1.90469	2.71763e-173	SF45436_a45990	345.127	398.545	1804.62	2532.9	-0.207615	0.434759	-0.489097	1.07053e-33	0.6	CDS	IV	345			｛NA}	Name=NifX-associated protein
peak_0947-SF45436_a46050	peak_0947	0.59	pSF45436a	395469	395751	395619	1	1	1	0	0	0	2.73012	0	1.4199	3.55034e-49	SF45436_a46050	10.5035	6.37103	4.8394	7.41028	0.721279	0.542572	-0.614699	0.62805	0.591522	CDS	III	1038	COG3316	X	{COG3316 Transposase and inactivated derivatives L Replication, recombination and repair }	Name=transposase
peak_0947-SF45436_a46060	peak_0947	0.59	pSF45436a	395469	395751	395619	1	1	1	0	0	0	2.73012	0	1.4199	3.55034e-49	SF45436_a46060	23.0849	44.9743	97.8168	65.0462	-0.96215	0.0504369	0.588618	0.062063	0.602299	CDS	IV	435			｛NA}	Name=hypothetical protein
peak_0949-SF45436_a46080	peak_0949	0.46	pSF45436a	396980	397868	397570	1	0	1	0	0	0	1.43098	3.14022e-75			SF45436_a46080	85.0112	173.493	454.958	601.745	-1.02915	1.70833e-06	-0.403418	1.93931e-06	0.57672	CDS	III	189			｛NA}	Name=hypothetical protein
peak_0950-SF45436_a46110	peak_0950	0.475	pSF45436a	398864	399188	399026	1	0	1	0	0	0	2.33161	0	1.81173	7.23719e-141	SF45436_a46110	3.60896	6.932	40.8851	39.7379	-0.941686	0.625078	0.0410629	0.98444	0.691824	CDS	IV	159			｛NA}	Name=Mobile element protein
peak_0950-SF45436_a46120	peak_0950	0.475	pSF45436a	398864	399188	399026	1	0	1	0	0	0	2.33161	0	1.81173	7.23719e-141	SF45436_a46120	3.20126	2.69014	26.3755	26.4365	0.250959	0.935266	-0.00333122	0.949201	0.588563	CDS	III	717	COG3316	X	{COG3316 Transposase and inactivated derivatives L Replication, recombination and repair }	Name=transposase
peak_0952-SF45436_a46150	peak_0952	0.42	pSF45436a	402314	402928	402643	1	1	1	1	1	1	2.40901	0	3.01964	0	SF45436_a46150	0	0	0	1.53255	NA	NA	-1.89481	0.60252	0.588563	CDS	III	717	COG3316	X	{COG3316 Transposase and inactivated derivatives L Replication, recombination and repair }	Name=transposase
peak_0952-SF45436_a46160	peak_0952	0.42	pSF45436a	402314	402928	402643	1	1	1	1	1	1	2.40901	0	3.01964	0	SF45436_a46160	2.86913	1.83698	20.6842	17.3983	0.643276	0.839195	0.249583	0.831292	0.613333	CDS	III	300	COG4584	X	{COG4584 Transposase and inactivated derivatives L Replication, recombination and repair }	Name=Mobile element protein
peak_0953-SF45436_a46180	peak_0953	0.45	pSF45436a	403842	404165	403992	1	1	1	0	0	0	1.50706	1.45225e-105	1.38204	2.74903e-38	SF45436_a46180	14.1685	3.40181	111.264	108.527	2.05831	0.0254043	0.0359306	0.968369	0.641975	CDS	IV	162			｛NA}	Name=hypothetical protein
peak_0953-SF45436_a46200	peak_0953	0.45	pSF45436a	403842	404165	403992	1	1	1	0	0	0	1.50706	1.45225e-105	1.38204	2.74903e-38	SF45436_a46200	57.5596	28.9154	42.864	35.6105	0.993219	0.0043779	0.267465	0.708605	0.58642	CDS	II	324			｛NA}	Name=conjugal transfer transcriptional regulator (repressor) protein
peak_0954-SF45436_a46210	peak_0954	0.47	pSF45436a	404772	405900	404881	1	1	1	1	0	0	1.85169	1.02108e-274	1.23456	3.69496e-15	SF45436_a46210	93.3873	72.3986	139.053	93.7244	0.367264	0.163971	0.56914	0.0259785	0.537255	CDS	III	255	COG2771	K	{COG2771 DNA-binding HTH domain-containing proteins K Transcription }	Name=hypothetical protein
peak_0955-SF45436_a46220	peak_0955	0.495	pSF45436a	404772	405900	405548	1	1	1	1	1	1	7.85626	0	9.90029	0	SF45436_a46220	216.278	224.52	312.87	214.261	-0.0539525	0.976706	0.54619	0.000621618	0.568627	CDS	III	459			｛NA}	Name=N-3-oxooctanoyl-L-homoserine lactone quorum-sensing transcriptional activator
peak_0956-SF45436_a46380	peak_0956	0.475	pSF45436a	417145	417959	417579	1	1	1	1	1	1	14.4124	0	16.6965	0	SF45436_a46380	9.15192	7.91044	13.1956	10.0771	0.210317	0.886141	0.388986	0.760521	0.588517	CDS	II	627	COG3916	T	{COG3916 N-acyl-L-homoserine lactone synthetase TQ Multiple classes}	Name=N-acyl-L-homoserine lactone synthetase TraI
peak_0957-SF45436_b46420	peak_0957	0.46	pSF45436b	4494	4821	4655	0	0	0	0	0	0			2.06959	1.26803e-205	SF45436_b46420	2.05672	0	85.7869	87.6313	1.05831	0.776688	-0.0306902	0.837187	0.598566	CDS	IV	279			｛NA}	Name=FIG00985463: hypothetical protein
peak_0958-SF45436_b46450	peak_0958	0.43	pSF45436b	7858	8300	8075	1	1	1	1	1	1	2.84563	0	2.51486	0	SF45436_b46450	21.5798	35.3265	176.788	86.4044	-0.711073	0.267902	1.03284	8.34176e-07	0.620513	CDS	II	585			｛NA}	Name=hypothetical protein
peak_0958-SF45436_b46460	peak_0958	0.43	pSF45436b	7858	8300	8075	1	1	1	1	1	1	2.84563	0	2.51486	0	SF45436_b46460	133.366	180.327	213.257	96.6104	-0.435226	0.0906149	1.14235	1.82211e-09	0.584098	CDS	IV	327			｛NA}	Name=hypothetical protein
peak_0959-SF45436_b46610	peak_0959	0.415	pSF45436b	21742	22453	22152	1	1	1	1	1	1	6.36436	0	10.3724	0	SF45436_b46610	4.15815	4.79212	4.85343	6.10466	-0.204721	0.970062	-0.330906	0.817406	0.586473	CDS	IV	1035	COG3000	I	{COG3000 Sterol desaturase I Lipid transport and metabolism }	Name=possible desaturase
peak_0960-SF45436_b46630	peak_0960	0.435	pSF45436b	24024	24307	24163	0	0	0	0	0	0	1.78564	6.46309e-212	1.74809	1.30647e-106	SF45436_b46630	5.43052	6.95387	13.0499	9.53251	-0.356724	0.904312	0.453117	0.70773	0.66877	CDS	III	951	COG0583	K	{COG0583 Transcriptional regulator K Transcription }	Name=Glycine cleavage system transcriptional activator
peak_0960-SF45436_b46640	peak_0960	0.435	pSF45436b	24024	24307	24163	0	0	0	0	0	0	1.78564	6.46309e-212	1.74809	1.30647e-106	SF45436_b46640	22.2845	21.045	8.60645	5.51197	0.0825613	0.90528	0.64285	0.654536	0.649838	CDS	I	1545	COG5598	H	{COG5598 Trimethylamine:corrinoid methyltransferase H Coenzyme transport and metabolism }	Name=Trimethylamine methyltransferase family protein
peak_0961-SF45436_b46660	peak_0961	0.455	pSF45436b	28905	29724	29365	1	1	1	1	1	1	14.9848	0	17.0384	0	SF45436_b46660	11.4384	8.54409	7.52628	7.30125	0.420884	0.73242	0.0437927	0.99175	0.589147	CDS	III	903	COG2113	E	{COG2113 ABC-type proline/glycine betaine transport systems, periplasmic components E Amino acid transport and metabolism }	Name=L-proline glycine betaine binding ABC transporter protein ProX (TC 3.A.1.12.1)
peak_0961-SF45436_b46670	peak_0961	0.455	pSF45436b	28905	29724	29365	1	1	1	1	1	1	14.9848	0	17.0384	0	SF45436_b46670	13.2071	13.1213	31.4249	24.8547	0.00940413	0.970156	0.338392	0.667267	0.595238	CDS	IV	630	COG4977	K	{COG4977 Transcriptional regulator containing an amidase domain and an AraC-type DNA-binding HTH domain K Transcription }	Name=Transcriptional regulator2C AraC family
peak_0962-SF45436_b46690	peak_0962	0.54	pSF45436b	32492	32963	32724	1	1	1	1	1	1	4.52122	0	3.94212	0	SF45436_b46690	5.09449	4.67029	4.76978	3.76922	0.125428	0.951334	0.339658	0.887333	0.611784	CDS	III	1239	COG4638	PR	{COG4638 Phenylpropionate dioxygenase and related ring-hydroxylating dioxygenases, large terminal subunit PR Multiple classes}	Name=Benzoate 12C2-dioxygenase (EC 1.14.12.10)
peak_0962-SF45436_b46700	peak_0962	0.54	pSF45436b	32492	32963	32724	1	1	1	1	1	1	4.52122	0	3.94212	0	SF45436_b46700	0	2.13602	2.29061	0	NA	NA	NA	NA	0.395349	CDS	IV	129			｛NA}	Name=hypothetical protein
peak_0962-SF45436_b46710	peak_0962	0.54	pSF45436b	32492	32963	32724	1	1	1	1	1	1	4.52122	0	3.94212	0	SF45436_b46710	11.4243	16.3008	43.7013	32.1901	-0.512843	0.708752	0.441061	0.44443	0.594994	CDS	III	879	COG0583	K	{COG0583 Transcriptional regulator K Transcription }	Name=Glycine cleavage system transcriptional activator
peak_0964-SF45436_b46930	peak_0964	0.465	pSF45436b	54449	54799	54624	0	0	1	0	0	0	2.11008	0			SF45436_b46930	1.46012	2.45398	3.38345	4.89304	-0.749041	0.869545	-0.532237	0.744967	0.645038	CDS	II	786	COG3473	Q	{COG3473 Maleate cis-trans isomerase Q Secondary metabolites biosynthesis, transport and catabolism }	Name=Arylmalonate decarboxylase (EC 4.1.1.76)
peak_0965-SF45436_b46990	peak_0965	0.465	pSF45436b	61110	61460	61273	0	0	1	0	0	0	1.77986	1.1984e-217			SF45436_b46990	9.25525	9.13552	4.76594	6.15389	0.0187854	0.971721	-0.368738	0.795693	0.609319	CDS	IV	1116	COG4948	MR	{COG4948 L-alanine-DL-glutamate epimerase and related enzymes of enolase superfamily MR Multiple classes}	Name=Muconate cycloisomerase (EC 5.5.1.1)
peak_0967-SF45436_b47020	peak_0967	0.47	pSF45436b	65170	66098	65387	1	1	1	0	0	0	2.14427	0			SF45436_b47020	72.2096	49.6231	20.4925	19.9733	0.541178	0.0752976	0.0370217	0.984916	0.644295	CDS	IV	894	COG0329	EM	{COG0329 Dihydrodipicolinate synthase/N-acetylneuraminate lyase EM Multiple classes}	Name=4-hydroxy-tetrahydrodipicolinate synthase (EC 4.3.3.7)
peak_0968-SF45436_b47030	peak_0968	0.5	pSF45436b	65170	66098	65924	1	1	1	0	0	0	1.48438	9.84827e-88			SF45436_b47030	60.8603	36.4759	32.0466	19.716	0.738557	0.0274446	0.700803	0.253588	0.577352	CDS	IV	627	COG1802	K	{COG1802 Transcriptional regulators K Transcription }	Name=Transcriptional regulator2C GntR family
peak_0969-SF45436_b47070	peak_0969	0.43	pSF45436b	70038	70588	70304	1	1	1	1	1	1	7.43355	0	5.72916	0	SF45436_b47070	48.573	30.4232	23.3035	25.1312	0.674985	0.0848155	-0.108932	0.836503	0.623554	CDS	IV	951	COG0583	K	{COG0583 Transcriptional regulator K Transcription }	Name=Glycine cleavage system transcriptional activator
peak_0969-SF45436_b47080	peak_0969	0.43	pSF45436b	70038	70588	70304	1	1	1	1	1	1	7.43355	0	5.72916	0	SF45436_b47080	32.3337	22.4478	10.632	11.3763	0.526463	0.327305	-0.0976236	0.902479	0.620502	CDS	IV	1473	COG5598	H	{COG5598 Trimethylamine:corrinoid methyltransferase H Coenzyme transport and metabolism }	Name=Trimethylamine methyltransferase family protein
peak_0970-SF45436_b47100	peak_0970	0.445	pSF45436b	72815	73702	72955	1	1	1	0	0	0	1.33604	4.93162e-46			SF45436_b47100	18.2167	14.4881	20.2269	22.8925	0.330393	0.714255	-0.1786	0.770987	0.573413	CDS	IV	1008	COG2113	E	{COG2113 ABC-type proline/glycine betaine transport systems, periplasmic components E Amino acid transport and metabolism }	Name=L-proline glycine betaine binding ABC transporter protein ProX (TC 3.A.1.12.1)
peak_0972-SF45436_b47310	peak_0972	0.545	pSF45436b	92599	93061	92827	1	1	1	1	1	1	4.44906	0	3.70433	0	SF45436_b47310	2.79234	1.34086	2.8758	4.01036	1.05831	0.725471	-0.479769	0.795815	0.642336	CDS	IV	411			｛NA}	Name=hypothetical protein
peak_0972-SF45436_b47320	peak_0972	0.545	pSF45436b	92599	93061	92827	1	1	1	1	1	1	4.44906	0	3.70433	0	SF45436_b47320	3.75049	0	0	1.79549	NA	NA	NA	NA	0.555556	CDS	IV	153			｛NA}	Name=hypothetical protein
peak_0972-SF45436_b47330	peak_0972	0.545	pSF45436b	92599	93061	92827	1	1	1	1	1	1	4.44906	0	3.70433	0	SF45436_b47330	743.76	814.116	212.865	648.557	-0.130397	0.693435	-1.60729	4.28887e-54	0.618457	CDS	IV	726	COG4535	P	｛NA}	Name=hypothetical protein
peak_0973-SF45436_b47520	peak_0973	0.435	pSF45436b	114515	114801	114666	0	0	0	0	0	0	1.4988	2.82885e-97			SF45436_b47520	3.71841	1.99982	4.13591	6.55087	0.894815	0.719043	-0.663481	0.628136	0.636081	CDS	IV	1929	COG0840	NT	{COG0840 Methyl-accepting chemotaxis protein NT Multiple classes}	Name=Methyl-accepting chemotaxis protein I (serine chemoreceptor protein)
peak_0974-SF45436_b47770	peak_0974	0.475	pSF45436b	139484	140349	139688	1	1	1	0	0	0	2.6864	0			SF45436_b47770	25.5931	36.2221	40.2308	42.5606	-0.501114	0.509563	-0.0812199	0.821325	0.58216	CDS	IV	213			｛NA}	Name=hypothetical protein
peak_0974-SF45436_b47780	peak_0974	0.475	pSF45436b	139484	140349	139688	1	1	1	0	0	0	2.6864	0			SF45436_b47780	60.4605	86.5703	26.0392	26.3132	-0.517879	0.187344	-0.015101	0.93636	0.54023	CDS	IV	261	COG2337	V	{COG2337 Growth inhibitor T Signal transduction mechanisms }	Name=Growth inhibitor
peak_0976-SF45436_b47800	peak_0976	0.485	pSF45436b	141773	142147	141962	1	0	1	0	0	0	2.28386	0			SF45436_b47800	16.6037	29.3406	30.096	26.7079	-0.821392	0.235261	0.172307	0.880386	0.657407	CDS	III	432	COG1733	K	{COG1733 Predicted transcriptional regulators K Transcription }	Name=Transcriptional regulator2C HxlR family
peak_0976-SF45436_b47810	peak_0976	0.485	pSF45436b	141773	142147	141962	1	0	1	0	0	0	2.28386	0			SF45436_b47810	7.38378	6.41592	6.156	6.73308	0.202704	0.904056	-0.129272	0.910238	0.628676	CDS	III	816	COG0300	R	{COG0300 Short-chain dehydrogenases of various substrate specificities R General function prediction only }	Name=3-oxoacyl-[acyl-carrier protein] reductase (EC 1.1.1.100)
peak_0981-SF45436_b48460	peak_0981	0.45	pSF45436b	217289	217719	217496	1	1	1	1	1	1	4.36052	0	3.16977	0	SF45436_b48460	28.8155	46.0438	54.4926	97.2781	-0.676162	0.213141	-0.836054	0.00100078	0.623377	CDS	II	1155	COG1835	M	{COG1835 Predicted acyltransferases I Lipid transport and metabolism }	Name=acyltransferase 3
peak_0981-SF45436_b48470	peak_0981	0.45	pSF45436b	217289	217719	217496	1	1	1	1	1	1	4.36052	0	3.16977	0	SF45436_b48470	2.62921	5.36575	80.2184	19.5097	-1.02915	0.650553	2.03974	9.21729e-09	0.617411	CDS	I	873			｛NA}	Name=dessication-associated protein
peak_0983-SF45436_b48630	peak_0983	0.435	pSF45436b	234123	234417	234269	1	0	1	0	0	0	1.79547	3.88249e-231	1.42953	1.18891e-44	SF45436_b48630	24.7533	18.3698	8.11144	10.7729	0.430283	0.530064	-0.40938	0.683383	0.592157	CDS	IV	255	COG4319	R	｛NA}	Name=hypothetical protein
peak_0983-SF45436_b48640	peak_0983	0.435	pSF45436b	234123	234417	234269	1	0	1	0	0	0	1.79547	3.88249e-231	1.42953	1.18891e-44	SF45436_b48640	24.892	11.3238	39.1286	33.8683	1.13632	0.0584623	0.208287	0.814898	0.584475	CDS	IV	219			｛NA}	Name=hypothetical protein
peak_0984-SF45436_b48650	peak_0984	0.44	pSF45436b	235330	235878	235596	1	1	1	1	1	1	7.3079	0	5.15832	0	SF45436_b48650	9.07952	10.4638	175.797	129.241	-0.204721	0.951578	0.443845	0.0618686	0.618143	CDS	IV	474	COG0666	T	{COG0666 FOG: Ankyrin repeat R General function prediction only }	Name=hypothetical protein
peak_0986-SF45436_b48890	peak_0986	0.5	pSF45436b	264593	264988	264790	1	1	1	0	0	0	2.50195	0			SF45436_b48890	14.8563	16.6458	122.084	145.208	-0.164079	0.958865	-0.250244	0.199126	0.656958	CDS	I	927	COG0583	K	{COG0583 Transcriptional regulator K Transcription }	Name=LysR family transcriptional regulator YdcI
peak_0986-SF45436_b48900	peak_0986	0.5	pSF45436b	264593	264988	264790	1	1	1	0	0	0	2.50195	0			SF45436_b48900	25.9237	23.8875	25.977	46.9589	0.11802	0.869684	-0.854165	0.0294075	0.649573	CDS	I	819	COG0596	HR	{COG0596 Predicted hydrolases or acyltransferases (alpha/beta hydrolase superfamily) R General function prediction only }	Name=Beta-ketoadipate enol-lactone hydrolase (EC 3.1.1.24)
peak_0987-SF45436_b48950	peak_0987	0.59	pSF45436b	268975	269672	269315	1	1	1	1	1	1	18.1239	0	15.229	0	SF45436_b48950	2493	176.301	43801	2563.96	3.82177	0	4.09452	0	0.662192	CDS	II	447			｛NA}	Name=hypothetical protein
peak_0989-SF45436_b48970	peak_0989	0.505	pSF45436b	275158	276043	275601	1	1	1	1	1	1	14.1423	0	29.0458	0	SF45436_b48970	43.0449	28.5022	42.037	20.4166	0.594767	0.168423	1.04192	0.0312217	0.629784	CDS	II	3606	COG0457	R	{COG5010 Flp pilus assembly protein TadD, contains TPR repeats U Intracellular trafficking, secretion, and vesicular transport }	Name=FIG01075869: hypothetical protein
peak_0990-SF45436_b48990	peak_0990	0.52	pSF45436b	276747	277108	276935	1	0	1	0	0	0	2.01074	0			SF45436_b48990	20.9936	32.4832	102.5	84.1251	-0.629742	0.383728	0.285014	0.481105	0.665312	CDS	I	738	COG1802	K	{COG1802 Transcriptional regulators K Transcription }	Name=Transcriptional regulator associated with Tricarboxylic transport
peak_0990-SF45436_b49000	peak_0990	0.52	pSF45436b	276747	277108	276935	1	0	1	0	0	0	2.01074	0			SF45436_b49000	10.6873	7.10579	130.67	75.8272	0.588828	0.627301	0.785136	0.00183484	0.646609	CDS	I	1047	COG1995	H	{COG1995 Pyridoxal phosphate biosynthesis protein H Coenzyme transport and metabolism }	Name=4-hydroxythreonine-4-phosphate dehydrogenase (EC 1.1.1.262)
peak_0991-SF45436_b49070	peak_0991	0.455	pSF45436b	285256	285616	285441	1	1	1	0	0	0	2.23733	0			SF45436_b49070	4.86293	5.83786	28.7976	110.582	-0.263614	0.947714	-1.9411	2.43596e-12	0.670904	CDS	I	708	COG4778	P	{COG4778 ABC-type phosphonate transport system, ATPase component P Inorganic ion transport and metabolism }	Name=Phosphonates transport ATP-binding protein PhnL
peak_0992-SF45436_b49430	peak_0992	0.46	pSF45436b	322575	322885	322727	1	1	1	0	0	0	4.57292	0	1.76575	2.22004e-116	SF45436_b49430	4.05244	4.41083	10.2948	14.4856	-0.122259	0.988596	-0.492708	0.552593	0.631827	CDS	II	1062	COG3839	G	{COG3839 ABC-type sugar transport systems, ATPase components G Carbohydrate transport and metabolism }	Name=Glycerol-3-phosphate ABC transporter2C ATP-binding protein UgpC (TC 3.A.1.1.3)
peak_0993-SF45436_b49460	peak_0993	0.45	pSF45436b	326479	327199	326568	0	0	0	0	0	0	1.06834	0.00836238			SF45436_b49460	1824.47	2722.97	2400.27	3488.11	-0.577703	1.24057e-30	-0.539246	4.29572e-54	0.630769	CDS	III	195			｛NA}	Name=MISCELLANEOUS%3B Unknown
peak_0993-SF45436_b49480	peak_0993	0.45	pSF45436b	326479	327199	326568	0	0	0	0	0	0	1.06834	0.00836238			SF45436_b49480	26.6122	14.3764	1739.81	1102.29	0.888389	0.125735	0.658429	1.02828e-26	0.622222	CDS	I	1035	COG0174	E	{COG0174 Glutamine synthetase E Amino acid transport and metabolism }	Name=Glutamine synthetase type II2C eukaryotic (EC 6.3.1.2)
peak_0994-SF45436_b49480	peak_0994	0.435	pSF45436b	326479	327199	326964	1	1	1	0	0	0	3.36638	0			SF45436_b49480	26.6122	14.3764	1739.81	1102.29	0.888389	0.125735	0.658429	1.02828e-26	0.622222	CDS	I	1035	COG0174	E	{COG0174 Glutamine synthetase E Amino acid transport and metabolism }	Name=Glutamine synthetase type II2C eukaryotic (EC 6.3.1.2)
peak_0995-SF45436_b49580	peak_0995	0.445	pSF45436b	335855	336407	336138	1	1	1	1	1	1	12.7282	0	6.96688	0	SF45436_b49580	353.859	163.491	2186.61	1245.35	1.11396	3.64715e-18	0.812146	1.18373e-49	0.626667	CDS	IV	150			｛NA}	Name=hypothetical protein
peak_0996-SF45436_b49690	peak_0996	0.46	pSF45436b	346403	346890	346660	1	1	1	1	1	1	2.38654	0	2.81177	0	SF45436_b49690	245.092	284.887	366.606	220.699	-0.217072	0.505479	0.73215	1.9862e-07	0.60113	CDS	I	885	COG1273	L	{COG1273 Uncharacterized conserved protein S Function unknown }	Name=Ku domain protein
peak_0997-SF45436_b49720	peak_0997	0.485	pSF45436b	351444	351736	351595	0	0	0	0	0	0			1.70469	1.12824e-95	SF45436_b49720	53.132	62.6614	43.1194	49.4477	-0.237997	0.792396	-0.197567	0.606623	0.617778	CDS	IV	1350	COG1301	C	{COG1301 Na+/H+-dicarboxylate symporters C Energy production and conversion }	Name=sodium:dicarboxylate symporter
peak_0997-SF45436_b49730	peak_0997	0.485	pSF45436b	351444	351736	351595	0	0	0	0	0	0			1.70469	1.12824e-95	SF45436_b49730	16.0445	14.2003	41.796	34.9411	0.17615	0.864904	0.258439	0.726354	0.627193	CDS	II	912	COG0583	K	{COG0583 Transcriptional regulator K Transcription }	Name=LysR family transcriptional regulator STM3121
peak_0999-SF45436_b50010	peak_0999	0.4	pSF45436b	380050	380336	380193	1	1	1	0	0	0	3.35133	0	1.79903	4.43762e-120	SF45436_b50010	12.8616	6.96785	9.8496	10.42	0.884284	0.365467	-0.0812199	0.918615	0.637931	CDS	III	870	COG0179	Q	{COG0179 2-keto-4-pentenoate hydratase/2-oxohepta-3-ene-1,7-dioic acid hydratase (catechol pathway) Q Secondary metabolites biosynthesis, transport and catabolism }	Name=2-hydroxyhepta-22C4-diene-12C7-dioate isomerase (EC 5.3.3.-) / 5-carboxymethyl-2-oxo-hex-3- ene-12C7-dioate decarboxylase (EC 4.1.1.68)
peak_1000-SF45436_b50190	peak_1000	0.45	pSF45436b	396953	397885	397279	1	1	1	1	1	1	5.00783	0	6.85566	0	SF45436_b50190	19.1275	24.4931	177.293	118.023	-0.356724	0.778485	0.587062	0.00756424	0.562963	CDS	IV	135	COG3668	X	｛NA}	Name=Death on curing protein2C Doc toxin
peak_1001-SF45436_b50200	peak_1001	0.435	pSF45436b	396936	398048	397864	1	1	1	0	0	0	1.6358	1.15441e-151			SF45436_b50200	6.59569	12.6688	40.757	23.6819	-0.941686	0.440358	0.783265	0.126952	0.609195	CDS	IV	174			｛NA}	Name=hypothetical protein
peak_1001-SF45436_b50210	peak_1001	0.435	pSF45436b	396936	398048	397864	1	1	1	0	0	0	1.6358	1.15441e-151			SF45436_b50210	15.1672	14.5664	13.0171	20.9763	0.0583137	0.943227	-0.688356	0.292939	0.615272	CDS	II	681	COG5482	S	{COG5482 Uncharacterized conserved protein S Function unknown }	Name=FIG00984580: hypothetical protein
peak_1002-SF45436_b50220	peak_1002	0.625	pSF45436b	398399	400428	398974	1	1	1	1	1	1	25.1808	0	25.3584	0	SF45436_b50220	321.559	30.1542	140.868	23.4972	3.41465	9.06579e-63	2.58378	1.0504e-19	0.573585	CDS	II	795	COG2197	TK	{COG2197 Response regulator containing a CheY-like receiver domain and an HTH DNA-binding domain TK Multiple classes}	Name=Transcriptional regulator2C LuxR family
peak_1004-SF45436_b50230	peak_1004	0.42	pSF45436b	401162	401614	401410	1	1	1	1	1	1	2.17819	0	2.06695	1.99017e-201	SF45436_b50230	30.3895	48.9289	48.7878	37.227	-0.687113	0.184003	0.39017	0.485433	0.5919	CDS	II	642	COG1225	O	{COG1225 Peroxiredoxin O Posttranslational modification, protein turnover, chaperones }	Name=hypothetical protein
peak_1005-SF45436_b50380	peak_1005	0.41	pSF45436b	414910	415474	415193	1	1	1	1	1	1	3.85164	0	5.4181	0	SF45436_b50380	0	2.31552	5.79388	6.15596	-1.52665	0.693432	-0.0874518	0.939162	0.635854	CDS	III	714	COG2836	P	{COG2836 Uncharacterized conserved protein S Function unknown }	Name=Heavy-metal-associated domain (N-terminus) and membrane-bounded cytochrome biogenesis cycZ-like domain2C possible membrane copper tolerance protein
peak_1005-SF45436_b50390	peak_1005	0.41	pSF45436b	414910	415474	415193	1	1	1	1	1	1	3.85164	0	5.4181	0	SF45436_b50390	9.33049	2.24022	24.0234	6.70023	2.05831	0.0911438	1.84216	0.00780836	0.577236	CDS	IV	123			｛NA}	Name=hypothetical protein
peak_1005-SF45436_b50400	peak_1005	0.41	pSF45436b	414910	415474	415193	1	1	1	1	1	1	3.85164	0	5.4181	0	SF45436_b50400	8.69432	4.17495	11.1927	4.16227	1.05831	0.406972	1.42712	0.192116	0.590909	CDS	IV	132			｛NA}	Name=hypothetical protein
peak_1007-SF45436_b50430	peak_1007	0.415	pSF45436b	418664	419262	419016	1	1	1	0	0	0	1.6848	1.62155e-175			SF45436_b50430	2.76638	2.84656	19.7399	10.2165	-0.0412219	0.992944	0.950219	0.227426	0.599174	CDS	III	1452	COG3278	C	{COG3278 Cbb3-type cytochrome oxidase, subunit 1 O Posttranslational modification, protein turnover, chaperones }	Name=Cytochrome c oxidase subunit CcoN (EC 1.9.3.1)
peak_1007-SF45436_b50440	peak_1007	0.415	pSF45436b	418664	419262	419016	1	1	1	0	0	0	1.6848	1.62155e-175			SF45436_b50440	16.8376	13.5833	101.271	29.0186	0.309852	0.745745	1.80316	2.89431e-09	0.568075	CDS	III	426	COG3258	C	{COG3258 Cytochrome c C Energy production and conversion }	Name=hypothetical protein
peak_1008-SF45436_b50450	peak_1008	0.51	pSF45436b	420046	421932	420384	1	1	1	1	1	1	12.3566	0	11.4773	0	SF45436_b50450	13.3741	7.51271	231.037	58.2278	0.832038	0.386057	1.98834	4.21336e-23	0.587511	CDS	III	1137	COG1409	T	{COG1409 Predicted phosphohydrolases R General function prediction only }	Name=Ser/Thr protein phosphatase family protein
peak_1009-SF45436_b50460	peak_1009	0.47	pSF45436b	420046	421932	421153	1	1	1	1	1	1	2.99229	0	1.90794	4.85143e-153	SF45436_b50460	19.9245	28.3201	278.662	203.361	-0.507283	0.57362	0.454469	0.0106866	0.601389	CDS	III	720	COG4704	S	｛NA}	Name=Copper binding protein2C plastocyanin/azurin family
peak_1009-SF45436_b50470	peak_1009	0.47	pSF45436b	420046	421932	421153	1	1	1	1	1	1	2.99229	0	1.90794	4.85143e-153	SF45436_b50470	24.847	28.3651	163.194	161.145	-0.191046	0.921475	0.0182326	0.907579	0.614379	CDS	III	612	COG1999	O	{COG1999 Uncharacterized protein SCO1/SenC/PrrC, involved in biogenesis of respiratory and photosynthetic systems R General function prediction only }	Name=Cytochrome oxidase biogenesis protein Sco1/SenC/PrrC2C putative copper metallochaperone
peak_1010-SF45436_b50480	peak_1010	0.355	pSF45436b	420046	421932	421738	1	1	1	1	1	1	1.6627	2.53419e-161	2.19053	1.79846e-244	SF45436_b50480	21.0802	20.2451	73.3578	79.4597	0.0583137	0.92925	-0.115272	0.664273	0.610982	CDS	IV	1293	COG0156	H	{COG0156 7-keto-8-aminopelargonate synthetase and related enzymes H Coenzyme transport and metabolism }	Name=5-aminolevulinate synthase (EC 2.3.1.37)
peak_1012-SF45436_b50500	peak_1012	0.5	pSF45436b	425646	426596	425917	1	1	1	1	1	1	5.01561	0	2.74278	0	SF45436_b50500	130.119	136.836	53.6033	47.3422	-0.0726171	0.994585	0.179194	0.824318	0.548753	CDS	IV	441	COG1598	V	{COG1598 Uncharacterized conserved protein S Function unknown }	Name=elements of external origin%3B phage-related functions and prophages
peak_1013-SF45436_b50500	peak_1013	0.46	pSF45436b	425646	426596	426283	1	1	1	0	1	1	4.15417	0	1.62798	6.05257e-88	SF45436_b50500	130.119	136.836	53.6033	47.3422	-0.0726171	0.994585	0.179194	0.824318	0.548753	CDS	IV	441	COG1598	V	{COG1598 Uncharacterized conserved protein S Function unknown }	Name=elements of external origin%3B phage-related functions and prophages
peak_1013-SF45436_b50510	peak_1013	0.46	pSF45436b	425646	426596	426283	1	1	1	0	1	1	4.15417	0	1.62798	6.05257e-88	SF45436_b50510	3.58296	1.94109	8.04242	9.06022	0.884284	0.730538	-0.171916	0.869835	0.627922	CDS	IV	3123	COG4191	T	{COG4191 Signal transduction histidine kinase regulating C4-dicarboxylate transport system T Signal transduction mechanisms }	Name=diguanylate cyclase/phosphodiesterase (GGDEF & EAL domains) with PAS/PAC sensor(s)
peak_1014-SF45436_b50520	peak_1014	0.46	pSF45436b	430092	430434	430268	0	0	1	0	0	0	1.82404	4.1972e-239			SF45436_b50520	14.4111	17.6149	21.5882	18.8157	-0.28961	0.878501	0.198303	0.876205	0.589041	CDS	IV	219	COG4566	TK	{COG4566 Response regulator T Signal transduction mechanisms }	Name=hypothetical protein
peak_1014-SF45436_b50530	peak_1014	0.46	pSF45436b	430092	430434	430268	0	0	1	0	0	0	1.82404	4.1972e-239			SF45436_b50530	42.4053	38.5592	155.178	116.622	0.137169	0.78374	0.412082	0.118437	0.617925	CDS	IV	636	COG4566	TK	{COG4566 Response regulator T Signal transduction mechanisms }	Name=Nitrogen regulation protein NR(I)
peak_1017-SF45436_b50570	peak_1017	0.445	pSF45436b	437362	437803	437636	1	0	1	0	0	0	1.69772	7.57844e-170			SF45436_b50570	207.774	249.228	75.744	95.3183	-0.262449	0.371827	-0.331621	0.192713	0.60039	CDS	III	1026	COG1744	M	{COG1744 Uncharacterized ABC-type transport system, periplasmic component/surface lipoprotein R General function prediction only }	Name=Nucleoside ABC transporter2C periplasmic nucleoside-binding protein
peak_1017-SF45436_b50580	peak_1017	0.445	pSF45436b	437362	437803	437636	1	0	1	0	0	0	1.69772	7.57844e-170			SF45436_b50580	5.41345	12.131	9.29208	17.2773	-1.16408	0.321797	-0.894807	0.224133	0.647799	CDS	IV	159			｛NA}	Name=hypothetical protein
peak_1018-SF45436_b50590	peak_1018	0.455	pSF45436b	438239	439130	438398	1	0	1	0	0	0	1.50858	4.41865e-103			SF45436_b50590	1.51806	2.91584	3.90857	7.26745	-0.941686	0.797694	-0.894807	0.482173	0.544974	CDS	IV	378	COG2353	R	{COG2353 Uncharacterized conserved protein S Function unknown }	Name=hypothetical protein predicted by Glimmer/Critica
peak_1019-SF45436_b50600	peak_1019	0.465	pSF45436b	438239	439130	438905	1	0	1	0	0	0	1.61237	1.06006e-145			SF45436_b50600	0	0	4.54597	2.81753	NA	NA	0.690156	0.740972	0.502564	CDS	IV	195	COG2353	R	{COG2353 Uncharacterized conserved protein S Function unknown }	Name=hypothetical protein
peak_1019-SF45436_b50610	peak_1019	0.465	pSF45436b	438239	439130	438905	1	0	1	0	0	0	1.61237	1.06006e-145			SF45436_b50610	14.3263	15.9899	33.0979	14.4584	-0.158498	0.962889	1.19483	0.0315715	0.672065	CDS	I	741	COG2186	K	{COG2186 Transcriptional regulators K Transcription }	Name=Transcriptional regulator2C GntR family
peak_1020-SF45436_b50620	peak_1020	0.4	pSF45436b	439895	440234	440068	0	0	1	0	0	0	1.8901	2.65577e-265			SF45436_b50620	55.6169	36.7396	14.244	6.48033	0.598188	0.0973867	1.13622	0.231492	0.622564	CDS	I	975	COG1638	G	{COG1638 TRAP-type C4-dicarboxylate transport system, periplasmic component G Carbohydrate transport and metabolism }	Name=TRAP-type C4-dicarboxylate transport system2C periplasmic component
peak_1021-SF45436_b50700	peak_1021	0.585	pSF45436b	450344	451060	450720	1	1	1	1	1	1	15.7874	0	13.7491	0	SF45436_b50700	417.54	344.994	91.289	89.3364	0.275343	0.00491297	0.0311927	0.963155	0.577236	CDS	IV	123			｛NA}	Name=hypothetical protein
peak_1021-SF45436_b50710	peak_1021	0.585	pSF45436b	450344	451060	450720	1	1	1	1	1	1	15.7874	0	13.7491	0	SF45436_b50710	82.0173	40.0951	21.8033	25.3731	1.0325	0.00026585	-0.218751	0.705536	0.654283	CDS	I	1938	COG0367	E	{COG0367 Asparagine synthase (glutamine-hydrolyzing) E Amino acid transport and metabolism }	Name=Asparagine synthetase [glutamine-hydrolyzing] (EC 6.3.5.4)
peak_1022-SF45436_b50820	peak_1022	0.425	pSF45436b	462454	462772	462616	0	0	0	0	0	0	1.70938	1.88291e-183			SF45436_b50820	147.869	107.244	32.461	32.0753	0.463428	0.0151065	0.0172455	0.966577	0.644068	CDS	I	1593	COG3206	M	{COG3206 Uncharacterized protein involved in exopolysaccharide biosynthesis M Cell wall/membrane/envelope biogenesis }	Name=STRUCTURAL ELEMENTS%3B Cell Exterior%3B surface polysaccharides/antigens
peak_1023-SF45436_b50910	peak_1023	0.495	pSF45436b	473932	474622	474343	1	1	1	1	1	1	5.71593	0	4.74943	0	SF45436_b50910	9.97544	6.23478	13.8612	13.9477	0.678042	0.581832	-0.00897778	0.962388	0.64128	CDS	IV	1812	COG0840	NT	{COG0840 Methyl-accepting chemotaxis protein NT Multiple classes}	Name=Methyl-accepting chemotaxis protein
peak_1024-SF45436_b50920	peak_1024	0.545	pSF45436b	476070	476927	476433	1	1	1	1	1	1	16.5167	0	13.402	0	SF45436_b50920	7.17282	2.29622	425.995	654.724	1.64328	0.251276	-0.62005	3.43861e-13	0.666667	CDS	IV	120			｛NA}	Name=hypothetical protein
peak_1026-SF45436_b50970	peak_1026	0.485	pSF45436b	480620	481247	480948	1	1	1	1	1	1	10.1051	0	7.57159	0	SF45436_b50970	14.121	9.24654	103.784	125.371	0.610855	0.531442	-0.272611	0.203113	0.606264	CDS	II	447	COG1396	K	{COG1396 Predicted transcriptional regulators K Transcription }	Name=Transcriptional regulator2C Cro/CI family
peak_1028-SF45436_b51070	peak_1028	0.42	pSF45436b	492390	492726	492558	1	1	1	0	1	1	4.04995	0	2.00846	3.14159e-182	SF45436_b51070	133.248	168.734	2163.04	2160.64	-0.340637	0.278587	0.00160349	0.398377	0.662921	CDS	I	534			｛NA}	Name=FIG01074317: hypothetical protein
peak_1029-SF45436_b51200	peak_1029	0.435	pSF45436b	503531	503960	503744	1	1	1	0	0	0	2.31062	0			SF45436_b51200	9.3439	17.9475	350.963	119.462	-0.941686	0.317979	1.55477	1.67716e-24	0.601533	CDS	I	522	COG1595	K	{COG1595 DNA-directed RNA polymerase specialized sigma subunit, sigma24 homolog K Transcription }	Name=RNA polymerase sigma-70 factor2C ECF subfamily
peak_1029-SF45436_b51210	peak_1029	0.435	pSF45436b	503531	503960	503744	1	1	1	0	0	0	2.31062	0			SF45436_b51210	5.1418	12.8391	242.533	57.1081	-1.3202	0.229871	2.08642	8.14793e-26	0.55914	CDS	I	279			｛NA}	Name=hypothetical protein
peak_1031-SF45436_b51330	peak_1031	0.425	pSF45436b	510940	511722	511554	1	1	1	1	1	1	3.20321	0	1.66318	1.09318e-85	SF45436_b51330	2378.54	1675.39	463.296	540.94	0.505577	4.99433e-35	-0.223535	0.00897149	0.555556	CDS	IV	162			｛NA}	Name=hypothetical protein
peak_1031-SF45436_b51340	peak_1031	0.425	pSF45436b	510940	511722	511554	1	1	1	1	1	1	3.20321	0	1.66318	1.09318e-85	SF45436_b51340	17.9496	16.9692	71.0558	47.7989	0.0810338	0.921188	0.571974	0.141195	0.654936	CDS	II	1023	COG1609	K	{COG1609 Transcriptional regulators K Transcription }	Name=LacI-type transcriptional regulator
peak_1033-SF45436_b51410	peak_1033	0.435	pSF45436b	520114	520692	520653	0	1	0	0	0	0			1.14338	2.33453e-05	SF45436_b51410	4.41404	2.82612	26.0636	17.187	0.643276	0.777856	0.600721	0.408867	0.61641	CDS	III	975	COG2207	K	{COG2207 AraC-type DNA-binding domain-containing proteins K Transcription }	Name=putative AraC family transcriptional regulator
peak_1034-SF45436_b51420	peak_1034	0.575	pSF45436b	521388	522244	521774	1	1	1	1	1	1	17.9251	0	20.6829	0	SF45436_b51420	315.393	19.5854	326.268	15.1494	4.0093	1.29952e-68	4.42872	1.76441e-70	0.604167	CDS	II	816	COG2197	TK	{COG2197 Response regulator containing a CheY-like receiver domain and an HTH DNA-binding domain TK Multiple classes}	Name=putative response regulator protein
peak_1034-SF45436_b51430	peak_1034	0.575	pSF45436b	521388	522244	521774	1	1	1	1	1	1	17.9251	0	20.6829	0	SF45436_b51430	211.874	30.7341	73.872	10.2136	2.7853	7.50147e-35	2.85454	8.12702e-12	0.601282	CDS	II	780	COG2197	TK	{COG2197 Response regulator containing a CheY-like receiver domain and an HTH DNA-binding domain TK Multiple classes}	Name=Transcriptional regulator2C LuxR family
peak_1035-SF45436_b51440	peak_1035	0.605	pSF45436b	523072	523895	523506	1	1	1	1	1	1	19.1502	0	19.1087	0	SF45436_b51440	1026.17	31.2074	2692.1	44.1939	5.03923	6.08833e-244	5.92874	0	0.583012	CDS	II	777	COG2197	TK	{COG2197 Response regulator containing a CheY-like receiver domain and an HTH DNA-binding domain TK Multiple classes}	Name=Transcriptional regulator2C LuxR family
peak_1036-SF45436_b51450	peak_1036	0.51	pSF45436b	524391	524952	524677	1	1	1	1	1	1	2.86145	0	3.93201	0	SF45436_b51450	265.177	33.3996	393.984	47.866	2.98905	2.0881e-46	3.04106	3.4033e-64	0.636364	CDS	IV	132			｛NA}	Name=hypothetical protein
peak_1037-SF45436_b51470	peak_1037	0.46	pSF45436b	528355	528866	528632	1	1	1	1	1	1	6.3187	0	4.05089	0	SF45436_b51470	18.0778	10.9211	20.1196	16.7506	0.727108	0.352537	0.264392	0.820372	0.606707	CDS	II	984	COG2207	K	{COG2207 AraC-type DNA-binding domain-containing proteins K Transcription }	Name=Transcriptional regulator2C AraC family
peak_1037-SF45436_b51480	peak_1037	0.46	pSF45436b	528355	528866	528632	1	1	1	1	1	1	6.3187	0	4.05089	0	SF45436_b51480	13.3039	9.64294	16.5453	20.1886	0.464306	0.667259	-0.287124	0.67282	0.64392	CDS	II	1143	COG2843	M	{COG2843 Putative enzyme of poly-gamma-glutamate biosynthesis (capsule formation) M Cell wall/membrane/envelope biogenesis }	Name=Capsule biosynthesis protein capA
peak_1038-SF45436_b51500	peak_1038	0.54	pSF45436b	532042	532990	532539	1	1	1	1	1	1	10.1011	0	7.01747	0	SF45436_b51500	659.466	714.31	568.326	438.068	-0.115252	0.813511	0.375564	0.00232815	0.601626	CDS	IV	861	COG0450	V	{COG0450 Peroxiredoxin O Posttranslational modification, protein turnover, chaperones }	Name=Alkyl hydroperoxide reductase subunit C-like protein
peak_1039-SF45436_b51530	peak_1039	0.58	pSF45436b	533350	534902	534241	1	1	1	1	1	1	10.9656	0	16.4785	0	SF45436_b51530	26.3003	16.0736	26.2656	20.6032	0.71039	0.234938	0.350306	0.684993	0.530556	CDS	IV	360			｛NA}	Name=hypothetical protein
peak_1040-SF45436_b51570	peak_1040	0.53	pSF45436b	537243	545516	538154	1	1	1	1	1	1	8.59046	0	10.0851	0	SF45436_b51570	5.97735	0	1.026	0	2.64328	0.131335	0.105193	0.989035	0.53125	CDS	IV	288	COG3772	M	{COG3772 Phage-related lysozyme (muraminidase) R General function prediction only }	Name=Phage lysin (EC 3.2.1.17)
peak_1042-SF45436_b51600	peak_1042	0.485	pSF45436b	537243	545516	540472	1	1	1	1	1	1	3.58447	0	4.57318	0	SF45436_b51600	268.839	143.198	6.98003	14.4204	0.908737	1.93347e-10	-1.04681	0.206185	0.574803	CDS	IV	381			｛NA}	Name=hypothetical protein
peak_1043-SF45436_b51610	peak_1043	0.54	pSF45436b	537243	545516	541003	1	1	1	1	1	1	18.5865	0	22.1758	0	SF45436_b51610	11.4284	6.35433	12.3894	8.63866	0.84681	0.430636	0.520231	0.667054	0.536688	CDS	IV	477			｛NA}	Name=hypothetical protein
peak_1045-SF45436_b51620	peak_1045	0.545	pSF45436b	537243	545516	542739	1	1	1	1	1	1	10.2138	0	12.6689	0	SF45436_b51620	3.73054	2.93135	2.61958	2.92244	0.34782	0.895643	-0.157841	0.937915	0.54078	CDS	IV	1692			｛NA}	Name=Phage tail fiber protein
peak_1047-SF45436_b51650	peak_1047	0.47	pSF45436b	537243	545516	544643	1	1	1	1	1	1	2.46667	0	2.73529	0	SF45436_b51650	1.67785	1.61139	5.184	4.81946	0.0583137	0.984357	0.105193	0.984373	0.666667	CDS	IV	171			｛NA}	Name=hypothetical protein
peak_1048-SF45436_b51660	peak_1048	0.535	pSF45436b	537243	545516	545167	1	1	1	1	1	1	2.57148	0	2.49688	0	SF45436_b51660	16.7366	0	9.8496	11.4462	5.06493	0.000120051	-0.216735	0.820643	0.5	CDS	IV	120			｛NA}	Name=hypothetical protein
peak_1051-SF45436_b51690	peak_1051	0.59	pSF45436b	547399	550700	548426	1	1	1	1	1	1	19.9425	0	25.785	0	SF45436_b51690	1.2045	1.38815	2.23291	1.61458	-0.204721	0.984145	0.467763	0.890882	0.539043	CDS	IV	1191			｛NA}	Name=Phage protein
peak_1052-SF45436_b51700	peak_1052	0.515	pSF45436b	547576	550603	549394	1	1	1	0	1	0	1.48291	2.10204e-86			SF45436_b51700	0	0	0	0	NA	NA	NA	NA	0.487973	CDS	IV	291			｛NA}	Name=hypothetical protein
peak_1055-SF45436_b51740	peak_1055	0.535	pSF45436b	551585	569651	552730	1	1	1	1	1	1	20.7041	0	23.3405	0	SF45436_b51740	13.8829	6.22203	10.1673	10.3385	1.15785	0.199132	-0.0240898	0.960158	0.549462	CDS	IV	930			｛NA}	Name=Phage capsid and scaffold
peak_1056-SF45436_b51740	peak_1056	0.475	pSF45436b	551585	569651	553026	0	0	0	1	1	1			21.459	0	SF45436_b51740	13.8829	6.22203	10.1673	10.3385	1.15785	0.199132	-0.0240898	0.960158	0.549462	CDS	IV	930			｛NA}	Name=Phage capsid and scaffold
peak_1057-SF45436_b51750	peak_1057	0.62	pSF45436b	551585	569651	553691	1	1	1	1	1	1	17.6792	0	25.1934	0	SF45436_b51750	2.40598	1.15533	1.85842	2.01569	1.05831	0.748363	-0.117199	0.962585	0.5	CDS	IV	954			｛NA}	Name=Adenylyl cyclase
peak_1058-SF45436_b51760	peak_1058	0.515	pSF45436b	551585	569651	554350	1	1	1	1	1	1	7.05756	0	11.945	0	SF45436_b51760	1.09928	0	1.13214	0	NA	NA	NA	NA	0.429119	CDS	IV	261			｛NA}	Name=hypothetical protein
peak_1060-SF45436_b51770	peak_1060	0.575	pSF45436b	551585	569651	555898	1	1	1	1	1	1	13.9304	0	12.1313	0	SF45436_b51770	0	0	1.89136	2.02887	0.643276	0.953155	-0.101258	0.967192	0.522895	CDS	IV	2031			｛NA}	Name=Phage portal protein
peak_1061-SF45436_b51780	peak_1061	0.54	pSF45436b	551585	569651	557462	1	1	1	1	1	1	8.30283	0	5.20083	0	SF45436_b51780	0	0	1.04118	2.51672	0.0583137	0.989225	-1.27332	0.61478	0.523608	CDS	IV	1419			｛NA}	Name=Phage terminase2C large subunit
peak_1062-SF45436_b51800	peak_1062	0.495	pSF45436b	551585	569651	558408	1	1	1	0	1	1	2.57978	0	2.17062	7.79005e-272	SF45436_b51800	3.5204	6.76189	1.81281	2.80889	-0.941686	0.633947	-0.631772	0.785036	0.529652	CDS	IV	489			｛NA}	Name=hypothetical protein
peak_1062-SF45436_b51820	peak_1062	0.495	pSF45436b	551585	569651	558408	1	1	1	0	1	1	2.57978	0	2.17062	7.79005e-272	SF45436_b51820	780.439	677.603	75.2658	71.7009	0.203845	0.00162065	0.0700038	0.983847	0.522013	CDS	IV	318			｛NA}	Name=hypothetical protein
peak_1063-SF45436_b51810	peak_1063	0.47	pSF45436b	551585	569651	558987	1	1	1	1	1	1	3.85411	0	6.0155	0	SF45436_b51810	1.22612	0	2.52554	2.34794	NA	NA	0.105193	0.985304	0.478632	CDS	IV	234			｛NA}	Name=hypothetical protein
peak_1064-SF45436_b51830	peak_1064	0.53	pSF45436b	551585	569651	559660	1	1	1	1	1	1	5.73575	0	17.3627	0	SF45436_b51830	24.4181	25.405	14.6696	7.79318	-0.0571635	0.99062	0.912548	0.342145	0.588652	CDS	IV	141			｛NA}	Name=hypothetical protein
peak_1066-SF45436_b51840	peak_1066	0.57	pSF45436b	551585	569651	561435	1	1	1	1	1	1	22.075	0	29.968	0	SF45436_b51840	28.4046	3.25351	68.4373	13.9725	3.12606	8.73381e-06	2.29219	1.03736e-08	0.53406	CDS	IV	1101			｛NA}	Name=hypothetical protein
peak_1068-SF45436_b51850	peak_1068	0.585	pSF45436b	551585	569651	562815	1	1	1	1	1	1	19.1289	0	22.8989	0	SF45436_b51850	83.5857	5.78723	45.4443	9.86423	3.85231	3.10988e-18	2.20382	9.09818e-06	0.53523	CDS	IV	1476			｛NA}	Name=hypothetical protein
peak_1071-SF45436_b51860	peak_1071	0.53	pSF45436b	551585	569651	565203	1	1	1	1	1	1	23.6886	0	27.4068	0	SF45436_b51860	757.131	765.408	94.392	85.8467	-0.0156869	0.742364	0.136902	0.847369	0.5	CDS	IV	144			｛NA}	Name=hypothetical protein
peak_1074-SF45436_b51880	peak_1074	0.525	pSF45436b	551585	569651	567366	1	1	1	1	1	1	8.23745	0	15.0974	0	SF45436_b51880	277.838	63.6909	34.5096	14.7046	2.12508	5.67597e-34	1.23072	0.0230548	0.49635	CDS	IV	411			｛NA}	Name=hypothetical protein
peak_1076-SF45436_b51900	peak_1076	0.585	pSF45436b	551585	569651	569231	1	1	1	1	1	1	21.744	0	20.5035	0	SF45436_b51900	83.0878	16.8321	34.0948	22.5817	2.30343	1.27222e-11	0.594397	0.335194	0.527149	CDS	IV	1326			｛NA}	Name=Site-specific recombinase2C phage integrase family
peak_1076-SF45436_b51910	peak_1076	0.585	pSF45436b	551585	569651	569231	1	1	1	1	1	1	21.744	0	20.5035	0	SF45436_b51910	80.9241	20.523	238.483	105.658	1.97933	1.41134e-09	1.17449	5.78348e-11	0.664225	CDS	I	819	COG0351	H	{COG0351 Hydroxymethylpyrimidine/phosphomethylpyrimidine kinase H Coenzyme transport and metabolism }	Name=Hydroxymethylpyrimidine phosphate kinase ThiD (EC 2.7.4.7)
peak_1078-SF45436_b51980	peak_1078	0.455	pSF45436b	579038	579719	579149	0	0	1	0	0	0	1.21682	5.07773e-20			SF45436_b51980	634.817	1284.5	1443.62	2085.72	-1.01679	8.65513e-43	-0.530856	1.00657e-31	0.605031	CDS	I	795	COG2273	G	{COG2273 Beta-glucanase/Beta-glucan synthetase G Carbohydrate transport and metabolism }	Name=Endo-beta-12C3-12C4 glucanase (Licheninase) (EC 3.2.1.73)
peak_1080-SF45436_b52040	peak_1080	0.555	pSF45436b	582394	583491	583040	1	1	1	1	1	1	15.4233	0	11.447	0	SF45436_b52040	300.395	1805.01	2637.26	4569.62	-2.58708	7.08899e-244	-0.793031	2.97363e-131	0.591777	CDS	III	681	COG2148	M	{COG2148 Sugar transferases involved in lipopolysaccharide synthesis M Cell wall/membrane/envelope biogenesis }	Name=Undecaprenyl-phosphate galactosephosphotransferase (EC 2.7.8.6)
peak_1081-SF45436_b52090	peak_1081	0.465	pSF45436b	588599	588894	588747	1	0	1	0	0	0	1.96046	0	1.38935	7.87753e-34	SF45436_b52090	164.953	196.899	334.344	451.969	-0.255406	0.478732	-0.434888	1.42007e-05	0.647299	CDS	I	981	COG1087	M	{COG1087 UDP-glucose 4-epimerase M Cell wall/membrane/envelope biogenesis }	Name=UDP-glucose 4-epimerase (EC 5.1.3.2)
peak_1081-SF45436_b52100	peak_1081	0.465	pSF45436b	588599	588894	588747	1	0	1	0	0	0	1.96046	0	1.38935	7.87753e-34	SF45436_b52100	0	2.08748	11.1927	12.4868	NA	NA	-0.157841	0.853449	0.583333	CDS	IV	132			｛NA}	Name=hypothetical protein
peak_1081-SF45436_b52110	peak_1081	0.465	pSF45436b	588599	588894	588747	1	0	1	0	0	0	1.96046	0	1.38935	7.87753e-34	SF45436_b52110	37.3066	28.3897	143.593	100.348	0.394062	0.438896	0.516963	0.0443644	0.654545	CDS	I	1815	COG1132	V	{COG1132 ABC-type multidrug transport system, ATPase and permease components V Defense mechanisms }	Name=Transport ATP-binding protein CydCD
peak_1082-SF45436_b52190	peak_1082	0.495	pSF45436b	598842	599284	599046	1	1	1	1	1	1	6.26379	0	3.17731	0	SF45436_b52190	13.9778	11.7284	27.882	28.1753	0.25313	0.822717	-0.015101	0.933458	0.634872	CDS	III	1950	COG0840	NT	{COG0840 Methyl-accepting chemotaxis protein NT Multiple classes}	Name=Methyl-accepting chemotaxis protein I (serine chemoreceptor protein)
peak_1082-SF45436_b52200	peak_1082	0.495	pSF45436b	598842	599284	599046	1	1	1	1	1	1	6.26379	0	3.17731	0	SF45436_b52200	54.8241	63.7678	18.8209	18.6639	-0.218018	0.824948	0.0120838	0.973157	0.624204	CDS	II	471	COG1959	K	{COG1959 Predicted transcriptional regulator K Transcription }	Name=Rrf2 family transcriptional regulator
peak_1084-SF45436_b52300	peak_1084	0.445	pSF45436b	604848	606815	606083	1	1	1	1	1	1	20.3189	0	17.3214	0	SF45436_b52300	2951.1	249.304	6240.43	1111.92	3.56527	0	2.48859	0	0.547619	CDS	IV	126			｛NA}	Name=hypothetical protein
peak_1084-SF45436_b52310	peak_1084	0.445	pSF45436b	604848	606815	606083	1	1	1	1	1	1	20.3189	0	17.3214	0	SF45436_b52310	437.2	141.71	3114.35	2051.16	1.62535	7.89297e-38	0.602488	7.76637e-40	0.590476	CDS	III	315			｛NA}	Name=Miscellaneous%3B Unknown
peak_1085-SF45436_b52500	peak_1085	0.665	pSF45436b	627170	628052	627612	1	1	1	1	1	1	24.6449	0	25.1499	0	SF45436_b52500	242.884	10.361	140.537	8.37529	4.55103	2.63082e-56	4.06867	2.70402e-29	0.625	CDS	I	984	COG0451	M	{COG0451 Nucleoside-diphosphate-sugar epimerases MG Multiple classes}	Name=dTDP-glucose 42C6-dehydratase (EC 4.2.1.46)
peak_1086-SF45436_b52520	peak_1086	0.465	pSF45436b	629253	629678	629470	1	1	1	0	0	0	2.45833	0			SF45436_b52520	384.243	335.696	192.634	228.519	0.194864	0.0539133	-0.246456	0.0916814	0.572271	CDS	I	339	COG5439	S	{COG5439 Uncharacterized conserved protein S Function unknown }	Name=FIG00983594: hypothetical protein
peak_1087-SF45436_b52560	peak_1087	0.47	pSF45436b	634353	634681	634516	1	1	1	1	1	1	6.06519	0	2.10186	3.0031e-213	SF45436_b52560	133.782	157.683	118.423	120.682	-0.237142	0.605174	-0.0272571	0.814849	0.579961	CDS	I	519			｛NA}	Name=FIG00986116: hypothetical protein
peak_1088-SF45436_b52570	peak_1088	0.465	pSF45436b	635841	636350	636078	1	1	1	1	1	1	4.5659	0	2.61789	0	SF45436_b52570	216.158	161.427	142.253	172.605	0.421207	0.00500792	-0.279019	0.110437	0.626549	CDS	I	1695	COG5001	T	{COG5001 Predicted signal transduction protein containing a membrane domain, an EAL and a GGDEF domain T Signal transduction mechanisms }	Name=FIG00984342: hypothetical protein
peak_1088-SF45436_b52580	peak_1088	0.465	pSF45436b	635841	636350	636078	1	1	1	1	1	1	4.5659	0	2.61789	0	SF45436_b52580	430.02	261.915	91.5462	170.663	0.715306	2.00148e-11	-0.898579	1.30335e-06	0.635848	CDS	I	1233	COG1566	V	{COG1566 Multidrug resistance efflux pump V Defense mechanisms }	Name=FIG01075239: hypothetical protein
peak_1089-SF45436_b52670	peak_1089	0.545	pSF45436b	649521	649831	649679	0	0	0	0	0	0	1.788	7.09725e-212			SF45436_b52670	1.8195	1.96585	2.92794	4.89969	-0.111611	0.991272	-0.742804	0.650514	0.668252	CDS	II	2523			｛NA}	Name=FIG00986114: hypothetical protein
peak_1089-SF45436_b52680	peak_1089	0.545	pSF45436b	649521	649831	649679	0	0	0	0	0	0	1.788	7.09725e-212			SF45436_b52680	63.5339	25.2261	13.8727	8.59811	1.33261	9.04127e-05	0.690156	0.506144	0.614241	CDS	II	1278	COG1653	G	{COG1653 ABC-type sugar transport system, periplasmic component G Carbohydrate transport and metabolism }	Name=ABC transporter2C substrate binding protein
peak_1090-SF45436_b52770	peak_1090	0.53	pSF45436b	658721	659039	658876	1	1	1	0	0	0	2.74155	0	1.54984	5.23046e-62	SF45436_b52770	4538.69	4476.98	8875.9	10828.8	0.0197482	0.0146686	-0.286906	4.30752e-61	0.580952	CDS	I	210	COG1278	K	{COG1278 Cold shock proteins K Transcription }	Name=Cold shock protein CspA
peak_1090-SF45436_b52780	peak_1090	0.53	pSF45436b	658721	659039	658876	1	1	1	0	0	0	2.74155	0	1.54984	5.23046e-62	SF45436_b52780	776.059	515.694	2738.39	2847.25	0.589652	5.92458e-15	-0.0562384	0.0138237	0.621528	CDS	I	288			｛NA}	Name=miscellaneous%3B hypothetical/partial homology
peak_1091-SF45436_b52790	peak_1091	0.475	pSF45436b	659563	660000	659775	1	1	1	0	0	0	2.73168	0			SF45436_b52790	3248.05	2708.96	4980.91	8240.13	0.261831	1.28086e-17	-0.726258	7.09576e-206	0.594937	CDS	I	237	COG0828	J	｛NA}	Name=SSU ribosomal protein S21p
peak_1092-SF45436_b52970	peak_1092	0.515	pSF45436b	677592	678143	677865	1	1	1	0	0	0	5.92587	0			SF45436_b52970	121.721	21.2227	90.6611	35.7261	2.51989	2.32046e-18	1.34351	1.35277e-05	0.627525	CDS	I	792	COG1349	KG	{COG1349 Transcriptional regulators of sugar metabolism KG Multiple classes}	Name=Glycerol-3-phosphate regulon repressor2C DeoR family
peak_1093-SF45436_b53140	peak_1093	0.53	pSF45436b	694088	694440	694269	1	1	1	1	1	0	4.16854	0	2.07438	1.26168e-208	SF45436_b53140	2.85912	3.02044	10.4532	6.98066	-0.0791898	0.996766	0.582515	0.654712	0.667165	CDS	III	2007	COG0840	NT	{COG0840 Methyl-accepting chemotaxis protein NT Multiple classes}	Name=Methyl-accepting chemotaxis protein
peak_1094-SF45436_b53240	peak_1094	0.59	pSF45436b	703765	704256	704007	1	1	1	1	1	1	5.01376	0	3.2038	0	SF45436_b53240	78.9445	54.2744	179.8	105.389	0.540566	0.0587471	0.770675	0.000238539	0.638788	CDS	II	1650	COG0747	E	{COG0747 ABC-type dipeptide transport system, periplasmic component E Amino acid transport and metabolism }	Name=Dipeptide-binding ABC transporter2C periplasmic substrate-binding component (TC 3.A.1.5.2)
peak_1094-SF45436_b53260	peak_1094	0.59	pSF45436b	703765	704256	704007	1	1	1	1	1	1	5.01376	0	3.2038	0	SF45436_b53260	17.36	9.70022	30.5565	45.0294	0.839673	0.288561	-0.559386	0.166431	0.618262	CDS	II	909	COG0329	EM	{COG0329 Dihydrodipicolinate synthase/N-acetylneuraminate lyase EM Multiple classes}	Name=4-hydroxy-tetrahydrodipicolinate synthase (EC 4.3.3.7)
peak_1095-SF45436_b53300	peak_1095	0.475	pSF45436b	710197	710500	710345	0	0	1	0	0	0	1.78022	4.23e-208			SF45436_b53300	26.6276	30.6874	47.9911	41.4295	-0.204721	0.901921	0.212108	0.783685	0.644238	CDS	I	1293	COG0402	FR	{COG0402 Cytosine deaminase and related metal-dependent hydrolases FR Multiple classes}	Name=Cytosine deaminase (EC 3.5.4.1)
peak_1095-SF45436_b53310	peak_1095	0.475	pSF45436b	710197	710500	710345	0	0	1	0	0	0	1.78022	4.23e-208			SF45436_b53310	6.92399	7.89652	23.1755	21.1315	-0.189614	0.964448	0.133208	0.937127	0.603318	CDS	IV	663	COG4977	K	{COG4977 Transcriptional regulator containing an amidase domain and an AraC-type DNA-binding HTH domain K Transcription }	Name=Transcriptional regulator2C AraC family
peak_1096-SF45436_b53350	peak_1096	0.48	pSF45436b	713106	713504	713300	1	1	1	1	1	1	2.90866	0	2.76067	0	SF45436_b53350	26.289	22.6358	29.8756	46.8699	0.215855	0.761752	-0.649694	0.0982492	0.601896	CDS	IV	633	COG4221	C	{COG4221 Short-chain alcohol dehydrogenase of unknown specificity R General function prediction only }	Name=putative oxidoreductase
peak_1097-SF45436_b53510	peak_1097	0.415	pSF45436b	727004	727400	727209	1	1	1	1	1	1	5.61975	0	2.64996	0	SF45436_b53510	15.8923	8.17647	14.9059	7.8799	0.958778	0.247465	0.919638	0.333201	0.635015	CDS	I	1011	COG0687	E	{COG0687 Spermidine/putrescine-binding periplasmic protein E Amino acid transport and metabolism }	Name=ABC transporter2C periplasmic spermidine putrescine-binding protein potD
peak_1098-SF45436_b53670	peak_1098	0.485	pSF45436b	746278	746755	746512	1	1	1	0	0	0	3.49246	0			SF45436_b53670	19.0105	17.1339	149.702	129.934	0.149944	0.869728	0.204314	0.60066	0.633028	CDS	II	981	COG0451	M	{COG0451 Nucleoside-diphosphate-sugar epimerases MG Multiple classes}	Name=UDP-glucose 4-epimerase (EC 5.1.3.2)
peak_1098-SF45436_b53680	peak_1098	0.485	pSF45436b	746278	746755	746512	1	1	1	0	0	0	3.49246	0			SF45436_b53680	34.4605	31.6079	9.57046	15.5706	0.124656	0.830175	-0.702162	0.3749	0.62753	CDS	II	741	COG1129	G	{COG1129 ABC-type sugar transport system, ATPase component G Carbohydrate transport and metabolism }	Name=Ferric hydroxamate ABC transporter (TC 3.A.1.14.3)2C ATP-binding protein FhuC
peak_1099-SF45436_b53730	peak_1099	0.535	pSF45436b	751291	751997	751634	1	1	1	1	1	1	12.1567	0	8.32761	0	SF45436_b53730	52.349	74.446	2933.11	1765.85	-0.508033	0.248979	0.732066	1.04929e-54	0.578947	CDS	II	285			｛NA}	Name=FIG01074318: hypothetical protein
peak_1101-SF45436_b53920	peak_1101	0.48	pSF45436b	769476	769833	769672	0	0	0	0	1	0			1.72828	1.48235e-101	SF45436_b53920	44.4513	65.976	305.199	370.148	-0.569717	0.209331	-0.278354	0.0107224	0.619718	CDS	II	213			｛NA}	Name=FIG01074356: hypothetical protein
peak_1101-SF45436_b53930	peak_1101	0.48	pSF45436b	769476	769833	769672	0	0	0	0	1	0			1.72828	1.48235e-101	SF45436_b53930	7.51813	4.19785	144.233	282.577	0.840722	0.567584	-0.970248	1.05503e-11	0.625838	CDS	III	1641	COG0747	E	{COG0747 ABC-type dipeptide transport system, periplasmic component E Amino acid transport and metabolism }	Name=ABC-type dipeptide transport system2C periplasmic component
peak_1102-SF45436_b54010	peak_1102	0.46	pSF45436b	781215	781727	781471	1	1	1	1	1	1	2.75031	0	4.89185	0	SF45436_b54010	17.4821	14.5322	13.617	20.2551	0.266631	0.777998	-0.572879	0.395115	0.635433	CDS	I	1953	COG0628	R	{COG0628 Predicted permease R General function prediction only }	Name=transport protein
peak_1102-SF45436_b54020	peak_1102	0.46	pSF45436b	781215	781727	781471	1	1	1	1	1	1	2.75031	0	4.89185	0	SF45436_b54020	141.807	186.865	217.371	348.913	-0.398065	0.131692	-0.682709	1.69184e-08	0.563218	CDS	IV	174	COG5487	S	｛NA}	Name=conserved hypothetical protein transmembrane
peak_1103-SF45436_b54030	peak_1103	0.465	pSF45436b	783713	784094	783899	1	1	1	1	1	1	3.30982	0	2.53864	0	SF45436_b54030	23.7773	22.2011	19.5904	25.675	0.0989557	0.887895	-0.390218	0.500799	0.657459	CDS	IV	2172			｛NA}	Name=FOG: TPR repeat
peak_1104-SF45436_b54240	peak_1104	0.44	pSF45436b	809095	809514	809303	1	1	1	1	1	1	3.79236	0	2.39525	0	SF45436_b54240	0	1.69567	42.4291	18.8775	-0.941686	0.86455	1.16839	0.0145947	0.592821	CDS	IV	975	COG0715	P	{COG0715 ABC-type nitrate/sulfonate/bicarbonate transport systems, periplasmic components P Inorganic ion transport and metabolism }	Name=FIG01220860: hypothetical protein
peak_1104-SF45436_b54250	peak_1104	0.44	pSF45436b	809095	809514	809303	1	1	1	1	1	1	3.79236	0	2.39525	0	SF45436_b54250	61.6127	51.8122	31.5692	45.7849	0.249934	0.505185	-0.536353	0.180629	0.662393	CDS	IV	936	COG2070	R	{COG2070 Dioxygenases related to 2-nitropropane dioxygenase R General function prediction only }	Name=Enoyl-[acyl-carrier-protein] reductase [FMN] (EC 1.3.1.9)
peak_1105-SF45436_b54380	peak_1105	0.45	pSF45436b	824190	824661	824430	1	1	1	1	1	1	3.58031	0	3.21882	0	SF45436_b54380	20.6277	31.5168	60.8358	47.5804	-0.611538	0.415086	0.354553	0.484032	0.558824	CDS	IV	306	COG3791	S	{COG3791 Uncharacterized conserved protein S Function unknown }	Name=Gfa-like protein
peak_1106-SF45436_b54390	peak_1106	0.46	pSF45436b	825434	826715	825702	1	1	1	1	1	1	2.41512	0	2.1581	6.63331e-253	SF45436_b54390	1.70275	5.17843	0	1.3586	-1.60465	0.438713	NA	NA	0.613254	CDS	III	1011	COG2826	X	{COG2826 Transposase and inactivated derivatives, IS30 family L Replication, recombination and repair }	Name=Riorf50 protein
peak_1106-SF45436_b54400	peak_1106	0.46	pSF45436b	825434	826715	825702	1	1	1	1	1	1	2.41512	0	2.1581	6.63331e-253	SF45436_b54400	42.5056	64.6345	10.944	20.3489	-0.604651	0.17774	-0.894807	0.177648	0.512346	CDS	IV	162			｛NA}	Name=hypothetical protein
peak_1107-SF45436_b54410	peak_1107	0.455	pSF45436b	825434	826715	826529	1	1	1	1	1	1	2.20776	0	2.22733	6.48873e-258	SF45436_b54410	18.1382	20.2701	122.271	49.8898	-0.160327	0.95697	1.29327	6.86906e-07	0.621839	CDS	IV	870			｛NA}	Name=hypothetical protein
peak_1111-SF45436_b54430	peak_1111	0.445	pSF45436b	829060	830426	830052	1	1	1	1	1	1	7.16808	0	4.95087	0	SF45436_b54430	85.5112	106.437	226.541	96.9563	-0.315811	0.50401	1.22436	3.74644e-11	0.617647	CDS	II	510			｛NA}	Name=(U62541) immunoreactive 14 kDa protein BA14k
peak_1111-SF45436_b54440	peak_1111	0.445	pSF45436b	829060	830426	830052	1	1	1	1	1	1	7.16808	0	4.95087	0	SF45436_b54440	30.301	43.651	101.422	74.3438	-0.526649	0.409747	0.448081	0.181328	0.623762	CDS	III	303			｛NA}	Name=HYPOTHETICAL SIGNAL PEPTIDE PROTEIN
peak_1112-SF45436_b54460	peak_1112	0.57	pSF45436b	831456	831984	831741	1	1	1	1	1	1	7.94689	0	4.3773	0	SF45436_b54460	83.1631	146.046	687.637	648.383	-0.812403	0.000750239	0.0848014	0.853825	0.606625	CDS	III	483	COG1321	K	{COG1321 Mn-dependent transcriptional regulator K Transcription }	Name=Mn-dependent transcriptional regulator MntR
peak_1112-SF45436_b54480	peak_1112	0.57	pSF45436b	831456	831984	831741	1	1	1	1	1	1	7.94689	0	4.3773	0	SF45436_b54480	122.837	151.958	5742.29	4311.06	-0.306926	0.405579	0.413582	1.10736e-33	0.61264	CDS	III	981	COG2132	DPM	{COG2132 Putative multicopper oxidases Q Secondary metabolites biosynthesis, transport and catabolism }	Name=Multicopper oxidase
peak_1114-SF45436_b54610	peak_1114	0.52	pSF45436b	845778	846644	846006	1	1	1	1	1	1	2.85789	0	3.02071	0	SF45436_b54610	7.78068	7.78381	25.3752	15.8307	-0.000579963	0.980621	0.680695	0.343204	0.60791	CDS	III	885	COG1176	E	{COG1176 ABC-type spermidine/putrescine transport system, permease component I E Amino acid transport and metabolism }	Name=Spermidine Putrescine ABC transporter permease component PotB (TC 3.A.1.11.1)
peak_1114-SF45436_b54620	peak_1114	0.52	pSF45436b	845778	846644	846006	1	1	1	1	1	1	2.85789	0	3.02071	0	SF45436_b54620	4.36242	5.15643	7.2576	12.8519	-0.241247	0.958641	-0.824417	0.355847	0.639766	CDS	III	855	COG0583	K	{COG0583 Transcriptional regulator K Transcription }	Name=Transcriptional regulator2C LysR family
peak_1115-SF45436_b54610	peak_1115	0.43	pSF45436b	845778	846644	846413	1	1	1	1	1	1	5.14763	0	4.07824	0	SF45436_b54610	7.78068	7.78381	25.3752	15.8307	-0.000579963	0.980621	0.680695	0.343204	0.60791	CDS	III	885	COG1176	E	{COG1176 ABC-type spermidine/putrescine transport system, permease component I E Amino acid transport and metabolism }	Name=Spermidine Putrescine ABC transporter permease component PotB (TC 3.A.1.11.1)
peak_1117-SF45436_b54770	peak_1117	0.46	pSF45436b	859157	859614	859375	1	1	1	1	1	1	2.34372	0	1.69722	2.4546e-99	SF45436_b54770	43.3557	42.0464	73.5437	123.314	0.0442385	0.898291	-0.745663	0.000684364	0.65037	CDS	III	675	COG0637	GR	{COG0637 Predicted phosphatase/phosphohexomutase R General function prediction only }	Name=Putative phosphatase YfbT
peak_1121-SF45436_b54790	peak_1121	0.545	pSF45436b	863272	863575	863423	1	1	1	0	0	0	4.05179	0	1.59149	1.4479e-69	SF45436_b54790	119.547	80.5766	72.9766	97.397	0.569144	0.00908347	-0.416443	0.0960585	0.630303	CDS	IV	660	COG0639	T	｛NA}	Name=putative serine/threonine protein phosphatase
peak_1121-SF45436_b54800	peak_1121	0.545	pSF45436b	863272	863575	863423	1	1	1	0	0	0	4.05179	0	1.59149	1.4479e-69	SF45436_b54800	69.0716	44.2236	38.304	44.0892	0.643276	0.0381235	-0.202929	0.623001	0.549383	CDS	IV	162			｛NA}	Name=hypothetical protein
peak_1122-SF45436_b54940	peak_1122	0.655	pSF45436b	880708	881853	881365	1	1	1	1	1	1	24.069	0	31.63	0	SF45436_b54940	103.876	1.72002	112.514	12.0035	5.91629	1.50993e-25	3.22858	7.98664e-20	0.58427	CDS	III	801	COG2197	TK	{COG2197 Response regulator containing a CheY-like receiver domain and an HTH DNA-binding domain TK Multiple classes}	Name=Transcriptional regulator2C LuxR family
peak_1125-SF45436_b54970	peak_1125	0.52	pSF45436b	885226	886528	885585	1	1	1	1	1	1	15.7674	0	16.7897	0	SF45436_b54970	2.95786	1.42034	48.7403	18.8804	1.05831	0.713454	1.36823	0.00197757	0.599656	CDS	IV	582	COG0438	M	{COG0438 Glycosyltransferase M Cell wall/membrane/envelope biogenesis }	Name=Glycosyltransferase
peak_1128-SF45436_b55010	peak_1128	0.45	pSF45436b	889714	890997	890790	1	1	1	0	0	0	2.05337	0			SF45436_b55010	6.90716	8.67463	90.288	21.875	-0.328709	0.902399	2.04525	8.52079e-10	0.55	CDS	IV	540	COG2148	M	{COG2148 Sugar transferases involved in lipopolysaccharide synthesis M Cell wall/membrane/envelope biogenesis }	Name=Undecaprenyl-phosphate galactosephosphotransferase (EC 2.7.8.6)
peak_1130-SF45436_b55030	peak_1130	0.45	pSF45436b	894082	895058	894459	1	1	1	1	1	1	7.7932	0	4.74422	0	SF45436_b55030	42.5732	35.9219	36.6424	34.9392	0.245082	0.620736	0.0686674	0.984946	0.564918	CDS	III	1887	COG3206	M	{COG3206 Uncharacterized protein involved in exopolysaccharide biosynthesis M Cell wall/membrane/envelope biogenesis }	Name=Tyrosine-protein kinase Wzc (EC 2.7.10.2)
peak_1131-SF45436_b55160	peak_1131	0.51	pSF45436b	907777	908581	908204	1	1	1	1	1	1	15.844	0	17.7979	0	SF45436_b55160	86.1709	32.8698	304.738	229.157	1.39044	1.40784e-06	0.411232	0.017921	0.619289	CDS	II	1182	COG1835	M	{COG1835 Predicted acyltransferases I Lipid transport and metabolism }	Name=STRUCTURAL ELEMENTS%3B Cell Exterior%3B surface polysaccharides/antigens
peak_1132-SF45436_b55170	peak_1132	0.515	pSF45436b	909174	909486	909326	0	0	0	0	0	0			1.89947	3.49462e-149	SF45436_b55170	17.6722	28.9524	32.4751	35.8317	-0.712204	0.335344	-0.1419	0.753423	0.655797	CDS	I	828	COG0789	K	{COG0789 Predicted transcriptional regulators K Transcription }	Name=probable MerR-family transcriptional regulator
peak_1133-SF45436_b55240	peak_1133	0.465	pSF45436b	917702	918058	917872	0	0	1	0	0	0	2.06131	0			SF45436_b55240	47.3004	51.0272	149.746	209.692	-0.109414	0.970574	-0.485757	0.00200168	0.638211	CDS	III	2214	COG3243	I	{COG3243 Poly(3-hydroxyalkanoate) synthetase I Lipid transport and metabolism }	Name=Poly(3-hydroxyalkanoate) synthetase
peak_1133-SF45436_b55250	peak_1133	0.465	pSF45436b	917702	918058	917872	0	0	1	0	0	0	2.06131	0			SF45436_b55250	40.7866	27.0144	350.53	452.463	0.594367	0.185624	-0.368261	0.000197264	0.563725	CDS	IV	204			｛NA}	Name=hypothetical protein
peak_1133-SF45436_b55260	peak_1133	0.465	pSF45436b	917702	918058	917872	0	0	1	0	0	0	2.06131	0			SF45436_b55260	179.586	275.984	122.573	150.582	-0.619911	0.000341165	-0.296905	0.119229	0.646561	CDS	I	1890	COG0326	O	{COG0326 Molecular chaperone, HSP90 family O Posttranslational modification, protein turnover, chaperones }	Name=Chaperone protein HtpG
peak_1134-SF45436_b55270	peak_1134	0.485	pSF45436b	920897	925053	921223	1	1	1	1	1	1	3.18417	0	4.20767	0	SF45436_b55270	41.6721	34.4184	60.5139	55.6601	0.275905	0.575443	0.120623	0.907501	0.579521	CDS	III	1377			｛NA}	Name=hypothetical membrane-anchored protein
peak_1134-SF45436_b55280	peak_1134	0.485	pSF45436b	920897	925053	921223	1	1	1	1	1	1	3.18417	0	4.20767	0	SF45436_b55280	19.386	23.5828	11.9792	7.42458	-0.282723	0.859221	0.690156	0.545944	0.540541	CDS	IV	222			｛NA}	Name=hypothetical protein
peak_1135-SF45436_b55290	peak_1135	0.43	pSF45436b	920897	925053	922300	1	1	1	0	1	1	2.7643	0	3.06128	0	SF45436_b55290	0	9.42041	2.52554	14.0877	-4.23579	0.0121202	-2.47977	0.00990455	0.564103	CDS	IV	117			｛NA}	Name=hypothetical protein
peak_1138-SF45436_b55320	peak_1138	0.535	pSF45436b	920897	925053	924597	1	1	1	1	1	1	14.2721	0	18.4674	0	SF45436_b55320	315.707	289.374	102.732	61.0466	0.125652	0.262917	0.75091	0.0101095	0.505376	CDS	IV	279			｛NA}	Name=FIG00852372: hypothetical protein
peak_1138-SF45436_b55330	peak_1138	0.535	pSF45436b	920897	925053	924597	1	1	1	1	1	1	14.2721	0	18.4674	0	SF45436_b55330	43.2646	50.2982	136.018	170.058	-0.217321	0.853999	-0.322228	0.0680346	0.603175	CDS	IV	126			｛NA}	Name=hypothetical protein
peak_1138-SF45436_b55340	peak_1138	0.535	pSF45436b	920897	925053	924597	1	1	1	1	1	1	14.2721	0	18.4674	0	SF45436_b55340	9.21808	8.85291	58.1483	45.2333	0.0583137	0.956966	0.362351	0.483107	0.610442	CDS	IV	249	COG2801	X	｛NA}	Name=Mobile element protein
peak_1142-SF45436_b55350	peak_1142	0.515	pSF45436b	925405	935690	928488	1	1	1	1	1	1	6.95093	0	8.88621	0	SF45436_b55350	80.622	76.5408	38.1851	43.5731	0.0749444	0.792468	-0.190429	0.644759	0.560789	CDS	IV	2484	COG2303	IR	{COG2303 Choline dehydrogenase and related flavoproteins E Amino acid transport and metabolism }	Name=Glucose-methanol-choline (GMC) oxidoreductase:NAD binding site
peak_1144-SF45436_b55360	peak_1144	0.505	pSF45436b	925405	935690	930263	1	1	1	1	1	1	8.54016	0	8.81858	0	SF45436_b55360	54.9115	45.485	32.5178	33.7363	0.271717	0.501927	-0.0530688	0.877003	0.552632	CDS	IV	1254			｛NA}	Name=hypothetical protein
peak_1145-SF45436_b55370	peak_1145	0.47	pSF45436b	925378	932884	930935	1	1	1	0	0	0	2.78849	0			SF45436_b55370	150.125	135.457	42.3796	56.7896	0.148336	0.449514	-0.422257	0.230282	0.518299	CDS	IV	1011	COG1086	MO	{COG1086 Predicted nucleoside-diphosphate sugar epimerases MG Multiple classes}	Name=UDP-N-acetylglucosamine 42C6-dehydratase (EC 4.2.1.-)
peak_1147-SF45436_b55380	peak_1147	0.48	pSF45436b	925378	932884	932475	1	1	1	0	0	0	2.51649	0			SF45436_b55380	85.0421	87.2967	60.878	83.8278	-0.037749	0.969239	-0.461507	0.09259	0.541302	CDS	IV	1029	COG2089	M	{COG2089 Sialic acid synthase M Cell wall/membrane/envelope biogenesis }	Name=N-acetylneuraminate synthase (EC 2.5.1.56)
peak_1147-SF45436_b55390	peak_1147	0.48	pSF45436b	925378	932884	932475	1	1	1	0	0	0	2.51649	0			SF45436_b55390	34.0405	42.0326	6.6777	7.76016	-0.304256	0.751698	-0.216735	0.853823	0.536723	CDS	IV	177	COG1670	JO	{COG1670 Acetyltransferases, including N-acetylases of ribosomal proteins J Translation, ribosomal structure and biogenesis }	Name=hypothetical protein
peak_1149-SF45436_b55400	peak_1149	0.475	pSF45436b	925405	935690	934477	1	1	1	1	1	1	9.73834	0	13.0249	0	SF45436_b55400	57.1341	58.847	25.5834	29.3341	-0.0426152	0.981007	-0.19737	0.706771	0.526696	CDS	IV	693	COG1083	M	{COG1083 CMP-N-acetylneuraminic acid synthetase M Cell wall/membrane/envelope biogenesis }	Name=hypothetical protein
peak_1151-SF45436_b55410	peak_1151	0.455	pSF45436b	925405	935690	935486	0	0	0	1	1	0			1.35848	6.70919e-28	SF45436_b55410	95.8866	89.6963	65.4075	83.939	0.0962816	0.717832	-0.359885	0.191654	0.541667	CDS	IV	1152	COG0399	M	{COG0399 Predicted pyridoxal phosphate-dependent enzyme apparently involved in regulation of cell wall biogenesis M Cell wall/membrane/envelope biogenesis }	Name=Bacillosamine/Legionaminic acid biosynthesis aminotransferase PglE%3B 4-keto-6-deoxy-N-Acetyl-D-hexosaminyl-(Lipid carrier) aminotransferase
peak_1152-SF45436_b55420	peak_1152	0.455	pSF45436b	937432	938955	937677	1	1	1	0	0	0	2.57044	0			SF45436_b55420	12.3098	9.85179	48.4353	67.2419	0.321348	0.78884	-0.4733	0.132736	0.651265	CDS	I	1818	COG1132	V	{COG1132 ABC-type multidrug transport system, ATPase and permease components V Defense mechanisms }	Name=Lipid A export ATP-binding/permease protein MsbA
peak_1153-SF45436_b55430	peak_1153	0.525	pSF45436b	937421	938981	938210	1	1	1	1	1	1	8.21187	0	10.2222	0	SF45436_b55430	0	1.39165	34.3244	44.3975	NA	NA	-0.371245	0.369934	0.611111	CDS	IV	198			｛NA}	Name=hypothetical protein
peak_1156-SF45436_b55500	peak_1156	0.45	pSF45436b	946420	946840	946605	1	0	1	1	1	1	1.84008	1.41873e-238	1.77356	2.92267e-113	SF45436_b55500	4.06968	17.5881	71.2525	23.3795	-2.11161	0.0160285	1.60769	8.50083e-06	0.652482	CDS	IV	141			｛NA}	Name=hypothetical protein
peak_1159-SF45436_b55540	peak_1159	0.455	pSF45436b	952224	953069	952521	1	1	1	1	1	1	2.627	0	1.7113	2.63293e-97	SF45436_b55540	1.3283	3.82704	16.416	7.63082	-1.52665	0.560125	1.10519	0.203957	0.560185	CDS	IV	216			｛NA}	Name=hypothetical protein
peak_1159-SF45436_b55550	peak_1159	0.455	pSF45436b	952224	953069	952521	1	1	1	1	1	1	2.627	0	1.7113	2.63293e-97	SF45436_b55550	18.0487	36.8591	45.9363	32.9731	-1.03012	0.0628693	0.478347	0.37933	0.618221	CDS	IV	1383	COG0001	H	{COG0001 Glutamate-1-semialdehyde aminotransferase H Coenzyme transport and metabolism }	Name=Glutamate-1-semialdehyde aminotransferase (EC 5.4.3.8)
peak_1160-SF45436_b55550	peak_1160	0.435	pSF45436b	952224	953069	952859	1	1	1	1	1	1	2.23266	0	2.44053	0	SF45436_b55550	18.0487	36.8591	45.9363	32.9731	-1.03012	0.0628693	0.478347	0.37933	0.618221	CDS	IV	1383	COG0001	H	{COG0001 Glutamate-1-semialdehyde aminotransferase H Coenzyme transport and metabolism }	Name=Glutamate-1-semialdehyde aminotransferase (EC 5.4.3.8)
peak_1161-SF45436_b55560	peak_1161	0.525	pSF45436b	954411	954920	954675	1	1	1	1	1	1	7.89189	0	2.74616	0	SF45436_b55560	2.33262	2.24022	36.0351	4.46682	0.0583137	0.980943	3.01208	1.9047e-06	0.439024	CDS	IV	123			｛NA}	Name=hypothetical protein
peak_1163-SF45436_b55720	peak_1163	0.375	pSF45436b	970106	970734	970277	0	0	1	0	0	0	1.78696	2.26971e-211			SF45436_b55720	22.2884	26.8541	198.244	409.736	-0.268851	0.859365	-1.04742	1.17509e-18	0.629944	CDS	II	708			｛NA}	Name=Protein RcsF
peak_1164-SF45436_b55940	peak_1164	0.495	pSF45436b	992959	993449	993212	1	1	1	1	1	1	4.79169	0	3.74995	0	SF45436_b55940	11.9547	12.119	2.052	5.72311	-0.0196888	0.983611	-1.47977	0.332792	0.571759	CDS	IV	432	COG2764	R	{COG2764 Uncharacterized protein conserved in bacteria S Function unknown }	Name=Glyoxalase like domain
peak_1164-SF45436_b55950	peak_1164	0.495	pSF45436b	992959	993449	993212	1	1	1	1	1	1	4.79169	0	3.74995	0	SF45436_b55950	27.532	18.7873	17.9084	18.0365	0.551354	0.358173	-0.010284	0.953932	0.565657	CDS	IV	396	COG2764	R	{COG3324 Predicted enzyme related to lactoylglutathione lyase R General function prediction only }	Name=Lactoylglutathione lyase (EC 4.4.1.5)
peak_1164-SF45436_b55970	peak_1164	0.495	pSF45436b	992959	993449	993212	1	1	1	1	1	1	4.79169	0	3.74995	0	SF45436_b55970	6.17017	15.802	62.4867	69.9082	-1.35672	0.15115	-0.161911	0.593265	0.577061	CDS	IV	279			｛NA}	Name=hypothetical protein
peak_1165-SF45436_b55980	peak_1165	0.48	pSF45436b	995213	995531	995365	1	1	1	0	0	0	2.22644	0	1.77828	1.64108e-114	SF45436_b55980	55.6621	18.953	13.8103	16.9574	1.55427	3.93442e-05	-0.296169	0.694392	0.631393	CDS	I	1134	COG3839	G	{COG3839 ABC-type sugar transport systems, ATPase components G Carbohydrate transport and metabolism }	Name=Maltose/maltodextrin transport ATP-binding protein MalK (EC 3.6.3.19)
peak_1166-SF45436_b56090	peak_1166	0.405	pSF45436b	1007989	1008447	1008239	1	1	1	1	1	1	1.72262	4.75653e-181	2.25468	4.31618e-268	SF45436_b56090	282.225	208.611	112.015	152.916	0.436027	0.00065054	-0.449043	0.017554	0.619826	CDS	I	918	COG1732	M	{COG1732 Periplasmic glycine betaine/choline-binding (lipo)protein of an ABC-type transport system (osmoprotectant binding protein) M Cell wall/membrane/envelope biogenesis }	Name=Osmoprotectant ABC transporter binding protein YehZ
peak_1166-SF45436_b56100	peak_1166	0.405	pSF45436b	1007989	1008447	1008239	1	1	1	1	1	1	1.72262	4.75653e-181	2.25468	4.31618e-268	SF45436_b56100	36.1872	18.2043	59.4526	49.4972	0.9912	0.0344651	0.264392	0.65622	0.63964	CDS	IV	333	COG3918	S	{COG3918 Predicted membrane protein S Function unknown }	Name=Hypothetical membrane protein Rv2120c
peak_1167-SF45436_b56180	peak_1167	0.445	pSF45436b	1016323	1016795	1016557	1	1	1	0	0	1	3.63928	0			SF45436_b56180	46.8429	20.3514	7.75333	7.74206	1.2027	0.00274134	0.00209974	0.980743	0.61516	CDS	II	1029	COG0395	G	{COG0395 ABC-type sugar transport system, permease component G Carbohydrate transport and metabolism }	Name=Dihydroxyacetone ABC transport system2C permease protein
peak_1169-SF45436_b56570	peak_1169	0.49	pSF45436b	1068761	1069781	1069012	1	1	1	1	1	1	6.55063	0	3.88579	0	SF45436_b56570	9.96666	12.1175	16.2704	17.6642	-0.281915	0.906495	-0.118582	0.856219	0.64745	CDS	II	2706	COG2205	T	{COG2205 Osmosensitive K+ channel histidine kinase T Signal transduction mechanisms }	Name=Osmosensitive K+ channel histidine kinase KdpD (EC 2.7.3.-)
peak_1170-SF45436_b56580	peak_1170	0.445	pSF45436b	1068761	1069781	1069596	1	1	1	1	1	1	2.79044	0	2.25563	1.91148e-268	SF45436_b56580	14.5973	18.8532	41.472	19.2779	-0.369107	0.809396	1.10519	0.0229547	0.621053	CDS	II	570	COG2156	P	{COG2156 K+-transporting ATPase, c chain P Inorganic ion transport and metabolism }	Name=Potassium-transporting ATPase C chain (EC 3.6.3.12) (TC 3.A.3.7.1)
peak_1171-SF45436_b56610	peak_1171	0.4	pSF45436b	1073738	1074203	1073885	0	0	1	0	0	0	1.28315	4.11443e-32			SF45436_b56610	6.73504	18.7579	67.2825	14.9929	-1.47774	0.0755602	2.16595	5.085e-08	0.633803	CDS	II	1704	COG2060	P	{COG2060 K+-transporting ATPase, A chain P Inorganic ion transport and metabolism }	Name=Potassium-transporting ATPase A chain (EC 3.6.3.12) (TC 3.A.3.7.1)
peak_1173-SF45436_b56690	peak_1173	0.59	pSF45436b	1081077	1081498	1081290	1	1	1	0	0	0	2.63789	0			SF45436_b56690	8.77409	7.30298	38.8562	19.042	0.264765	0.866815	1.02896	0.0429383	0.634047	CDS	III	981	COG1172	G	{COG1172 Ribose/xylose/arabinose/galactoside ABC-type transport systems, permease components G Carbohydrate transport and metabolism }	Name=Ribose ABC transport system2C permease protein RbsC (TC 3.A.1.2.1)
peak_1173-SF45436_b56700	peak_1173	0.59	pSF45436b	1081077	1081498	1081290	1	1	1	0	0	0	2.63789	0			SF45436_b56700	8.1469	4.08218	34.2912	11.1919	0.996913	0.461313	1.61539	0.00340431	0.611111	CDS	III	810	COG3959	G	{COG3959 Transketolase, N-terminal subunit G Carbohydrate transport and metabolism }	Name=Transketolase2C N-terminal section (EC 2.2.1.1)
peak_1174-SF45436_b56770	peak_1174	0.45	pSF45436b	1090218	1091122	1090356	1	1	1	1	1	1	2.01163	0	1.59903	3.4073e-71	SF45436_b56770	16.0016	21.086	54.8052	63.7782	-0.398065	0.761747	-0.218751	0.500786	0.623865	CDS	I	771			｛NA}	Name=hypothetical nucleotide-binding protein
peak_1175-SF45436_b56770	peak_1175	0.435	pSF45436b	1090218	1091122	1090848	1	1	1	1	1	1	4.05283	0	3.13392	0	SF45436_b56770	16.0016	21.086	54.8052	63.7782	-0.398065	0.761747	-0.218751	0.500786	0.623865	CDS	I	771			｛NA}	Name=hypothetical nucleotide-binding protein
peak_1175-SF45436_b56780	peak_1175	0.435	pSF45436b	1090218	1091122	1090848	1	1	1	1	1	1	4.05283	0	3.13392	0	SF45436_b56780	207.935	286.806	757.466	502.748	-0.463945	0.0116383	0.591346	7.68807e-10	0.612903	CDS	I	465	COG0664	T	{COG0664 cAMP-binding proteins - catabolite gene activator and regulatory subunit of cAMP-dependent protein kinases T Signal transduction mechanisms }	Name=cAMP-binding proteins - catabolite gene activator and regulatory subunit of cAMP-dependent protein kinases
peak_1176-SF45436_b56830	peak_1176	0.43	pSF45436b	1098151	1098691	1098429	1	1	1	1	1	1	9.19133	0	6.46029	0	SF45436_b56830	79.6171	56.648	96.7461	124.107	0.491053	0.0869536	-0.359313	0.0950465	0.621827	CDS	I	1182	COG4671	R	{COG4671 Predicted glycosyl transferase R General function prediction only }	Name=Mlr3248 protein
peak_1178-SF45436_b56920	peak_1178	0.515	pSF45436b	1109828	1110118	1109968	1	1	1	0	0	0	4.47674	0	1.65469	1.05485e-83	SF45436_b56920	41.0565	36.8788	40.7913	40.4665	0.154822	0.764549	0.0115341	0.953007	0.64899	CDS	I	1188			｛NA}	Name=Bll7778 protein
peak_1178-SF45436_b56930	peak_1178	0.515	pSF45436b	1109828	1110118	1109968	1	1	1	0	0	0	4.47674	0	1.65469	1.05485e-83	SF45436_b56930	350.096	331.253	352.026	387.106	0.0798148	0.41007	-0.137047	0.171344	0.632972	CDS	I	831	COG1235	P	{COG1235 Metal-dependent hydrolases of the beta-lactamase superfamily I R General function prediction only }	Name=Metal-dependent hydrolases of the beta-lactamase superfamily I
peak_1179-SF45436_b56970	peak_1179	0.505	pSF45436b	1116406	1117879	1116796	1	1	1	1	1	1	14.5445	0	21.7855	0	SF45436_b56970	24.5786	23.8387	32.3308	27.2612	0.0440999	0.932552	0.246056	0.78513	0.603053	CDS	II	1179	COG0438	M	{COG0438 Glycosyltransferase M Cell wall/membrane/envelope biogenesis }	Name=STRUCTURAL ELEMENTS%3B Cell Exterior%3B surface polysaccharides/antigens
peak_1179-SF45436_b56980	peak_1179	0.505	pSF45436b	1116406	1117879	1116796	1	1	1	1	1	1	14.5445	0	21.7855	0	SF45436_b56980	46.6525	31.3631	343.535	136.238	0.572887	0.162137	1.33433	5.72703e-19	0.544715	CDS	IV	123			｛NA}	Name=hypothetical protein
peak_1179-SF45436_b56990	peak_1179	0.505	pSF45436b	1116406	1117879	1116796	1	1	1	1	1	1	14.5445	0	21.7855	0	SF45436_b56990	15.9396	7.0267	64.3184	40.7811	1.1817	0.147273	0.657332	0.100204	0.58561	CDS	II	1098			｛NA}	Name=hypothetical protein
peak_1181-SF45436_b57020	peak_1181	0.49	pSF45436b	1120831	1122144	1121022	1	0	1	1	1	1	1.65465	3.37085e-151	2.27261	7.6609e-275	SF45436_b57020	16.7053	8.82392	54.1943	21.193	0.92081	0.251391	1.35455	0.00111011	0.593886	CDS	I	687	COG2120	G	{COG2120 Uncharacterized proteins, LmbE homologs S Function unknown }	Name=FIG01074519: hypothetical protein
peak_1182-SF45436_b57030	peak_1182	0.455	pSF45436b	1120831	1122144	1121698	1	1	1	1	1	1	4.1215	0	3.0952	0	SF45436_b57030	52.4307	44.7589	155.994	76.6955	0.228239	0.589251	1.02427	5.16527e-06	0.604061	CDS	II	591	COG2148	M	{COG2148 Sugar transferases involved in lipopolysaccharide synthesis M Cell wall/membrane/envelope biogenesis }	Name=STRUCTURAL ELEMENTS%3B Cell Exterior%3B surface polysaccharides/antigens
peak_1183-SF45436_b57040	peak_1183	0.47	pSF45436b	1122554	1123547	1122929	1	1	1	1	1	1	11.2531	0	9.94501	0	SF45436_b57040	95.6376	46.524	212.165	111.175	1.0396	6.04185e-05	0.932357	8.34492e-07	0.581375	CDS	I	1149	COG1596	M	{COG1596 Periplasmic protein involved in polysaccharide export M Cell wall/membrane/envelope biogenesis }	Name=STRUCTURAL ELEMENTS%3B Cell Exterior%3B surface polysaccharides/antigens
peak_1183-SF45436_b57050	peak_1183	0.47	pSF45436b	1122554	1123547	1122929	1	1	1	1	1	1	11.2531	0	9.94501	0	SF45436_b57050	9.06722	3.73201	42.4667	30.1788	1.28071	0.292483	0.492798	0.383894	0.586155	CDS	II	1329	COG2244	M	{COG2244 Membrane protein involved in the export of O-antigen and teichoic acid R General function prediction only }	Name=FIG01075922: hypothetical protein
peak_1186-SF45436_b57070	peak_1186	0.475	pSF45436b	1125672	1126468	1126365	0	0	0	0	0	0	1.24216	4.74362e-24			SF45436_b57070	28.1846	14.9026	90.9947	16.3734	0.919337	0.098713	2.47443	2.30231e-12	0.556291	CDS	II	906			｛NA}	Name=putative ATPGTP-binding protein
peak_1188-SF45436_b57090	peak_1188	0.49	pSF45436b	1128011	1129670	1128373	1	1	1	1	1	1	14.2195	0	14.6926	0	SF45436_b57090	131.502	61.9981	357.048	73.2559	1.08479	6.15697e-07	2.2851	2.35712e-42	0.608333	CDS	IV	120			｛NA}	Name=hypothetical protein
peak_1189-SF45436_b57100	peak_1189	0.515	pSF45436b	1128011	1129670	1129300	1	1	1	1	1	1	15.4529	0	16.5542	0	SF45436_b57100	10.0951	1.78595	31.7376	4.83285	2.49889	0.0384116	2.71525	3.01591e-05	0.643519	CDS	II	1080	COG3335	X	｛NA}	Name=Mobile element protein
peak_1192-SF45436_b57120	peak_1192	0.44	pSF45436b	1132902	1135879	1133195	1	1	1	1	1	1	2.39284	0	4.10843	0	SF45436_b57120	15.7017	14.1658	60.0287	38.0402	0.148512	0.884527	0.658127	0.114614	0.598673	CDS	II	1206	COG0438	M	{COG0438 Glycosyltransferase M Cell wall/membrane/envelope biogenesis }	Name=STRUCTURAL ELEMENTS%3B Cell Exterior%3B surface polysaccharides/antigens
peak_1194-SF45436_b57130	peak_1194	0.545	pSF45436b	1132902	1135879	1135445	1	1	1	1	1	1	8.02783	0	7.44369	0	SF45436_b57130	25.8364	20.5632	232.715	76.8093	0.329341	0.636978	1.59921	3.75383e-17	0.558209	CDS	I	2010	COG0489	D	{COG0489 ATPases involved in chromosome partitioning D Cell cycle control, cell division, chromosome partitioning }	Name=STRUCTURAL ELEMENTS%3B Cell Exterior%3B surface polysaccharides/antigens
peak_1196-SF45436_b57180	peak_1196	0.485	pSF45436b	1140810	1141533	1141253	1	1	1	1	1	1	5.15888	0	2.92841	0	SF45436_b57180	15.9396	18.2043	62.5583	64.3464	-0.191665	0.9414	-0.0406576	0.844788	0.585586	CDS	II	1332			｛NA}	Name=FIG01075489: hypothetical protein
peak_1196-SF45436_b57190	peak_1196	0.485	pSF45436b	1140810	1141533	1141253	1	1	1	1	1	1	5.15888	0	2.92841	0	SF45436_b57190	112.241	136.498	186.048	138.627	-0.282274	0.513998	0.424472	0.0683678	0.581019	CDS	II	432			｛NA}	Name=FIG01076556: hypothetical protein
peak_1197-SF45436_b57270	peak_1197	0.445	pSF45436b	1149046	1149360	1149214	1	1	1	0	0	0	1.93431	6.27798e-289	1.49526	2.86174e-50	SF45436_b57270	9.92777	14.9374	4.43062	3.80221	-0.589385	0.662822	0.22067	0.94369	0.597463	CDS	II	867	COG0559	E	{COG0559 Branched-chain amino acid ABC-type transport system, permease components E Amino acid transport and metabolism }	Name=High-affinity branched-chain amino acid transport system permease protein LivH (TC 3.A.1.4.1)
peak_1198-SF45436_b57530	peak_1198	0.5	pSF45436b	1172127	1172605	1172366	1	1	1	0	0	0	3.22143	0			SF45436_b57530	88.8063	97.8132	23.6646	31.5143	-0.139367	0.912828	-0.413274	0.421151	0.608225	CDS	III	462			｛NA}	Name=FIG01075351: hypothetical protein
peak_1200-SF45436_b57610	peak_1200	0.405	pSF45436b	1178269	1178557	1178410	0	0	0	0	0	0	1.42185	1.00621e-69			SF45436_b57610	8.72483	5.47871	10.368	8.03244	0.671291	0.62617	0.368228	0.807996	0.619883	CDS	III	855	COG0834	ET	{COG0834 ABC-type amino acid transport/signal transduction systems, periplasmic component/domain ET Multiple classes}	Name=FIG00458549: hypothetical protein
peak_1200-SF45436_b57620	peak_1200	0.405	pSF45436b	1178269	1178557	1178410	0	0	0	0	0	0	1.42185	1.00621e-69			SF45436_b57620	16.5299	7.3706	18.24	15.2616	1.16523	0.143201	0.257196	0.835423	0.58642	CDS	III	486	COG2010	C	{COG2010 Cytochrome c, mono- and diheme variants C Energy production and conversion }	Name=Cytochrome c oxidase polypeptide II (EC 1.9.3.1)
peak_1202-SF45436_b57800	peak_1202	0.465	pSF45436b	1197047	1197367	1197209	0	0	1	0	0	0	1.85389	5.68997e-245			SF45436_b57800	15.5898	21.3067	29.0239	30.1405	-0.4507	0.710898	-0.0544634	0.883205	0.631139	CDS	III	957	COG1752	R	{COG1752 Predicted esterase of the alpha-beta hydrolase superfamily R General function prediction only }	Name=Ferredoxin reductase
peak_1202-SF45436_b57810	peak_1202	0.465	pSF45436b	1197047	1197367	1197209	0	0	1	0	0	0	1.85389	5.68997e-245			SF45436_b57810	76.7617	100.309	50.544	56.6287	-0.385988	0.35739	-0.163993	0.635704	0.609649	CDS	III	228			｛NA}	Name=Antitoxin 1
peak_1203-SF45436_b57860	peak_1203	0.475	pSF45436b	1199951	1200716	1200043	0	0	1	0	0	0	1.17681	1.23112e-13			SF45436_b57860	14.2907	13.7246	27.1713	24.2081	0.0583137	0.944819	0.166594	0.893471	0.613027	CDS	IV	261	COG0229	O	{COG0229 Conserved domain frequently associated with peptide methionine sulfoxide reductase O Posttranslational modification, protein turnover, chaperones }	Name=Peptide methionine sulfoxide reductase MsrB (EC 1.8.4.12)
peak_1203-SF45436_b57870	peak_1203	0.475	pSF45436b	1199951	1200716	1200043	0	0	1	0	0	0	1.17681	1.23112e-13			SF45436_b57870	45.2722	105.436	183.004	206.439	-1.21967	1.96729e-05	-0.173833	0.257059	0.629191	CDS	I	507	COG0225	O	{COG0225 Peptide methionine sulfoxide reductase O Posttranslational modification, protein turnover, chaperones }	Name=Peptide methionine sulfoxide reductase MsrA (EC 1.8.4.11)
peak_1205-SF45436_b57890	peak_1205	0.43	pSF45436b	1202872	1203349	1203114	1	1	1	1	1	1	7.49372	0	3.96692	0	SF45436_b57890	10.1026	4.52777	12.4854	19.9906	1.15785	0.306747	-0.679078	0.314704	0.622066	CDS	IV	426	COG0346	Q	{COG0346 Lactoylglutathione lyase and related lyases E Amino acid transport and metabolism }	Name=putative dioxygenase
peak_1205-SF45436_b57900	peak_1205	0.43	pSF45436b	1202872	1203349	1203114	1	1	1	1	1	1	7.49372	0	3.96692	0	SF45436_b57900	9.27827	6.8544	16.906	21.1841	0.436825	0.755829	-0.325441	0.622891	0.626866	CDS	I	402	COG1917	R	{COG1917 Uncharacterized conserved protein, contains double-stranded beta-helix domain S Function unknown }	Name=FIG01075620: hypothetical protein
peak_1206-SF45436_b57950	peak_1206	0.45	pSF45436b	1208986	1209379	1209181	1	1	1	0	0	0	2.56447	0			SF45436_b57950	6.57679	10.0007	7.90226	10.2327	-0.604651	0.73574	-0.372854	0.716328	0.642789	CDS	I	1047	COG0596	HR	{COG0596 Predicted hydrolases or acyltransferases (alpha/beta hydrolase superfamily) R General function prediction only }	Name=Epoxide hydrolase (EC 3.3.2.9)
peak_1208-SF45436_b58160	peak_1208	0.4	pSF45436b	1228921	1229892	1229104	0	0	0	1	1	1			1.70281	3.28549e-95	SF45436_b58160	1.25016	2.40128	13.5191	10.1744	-0.941686	0.82448	0.410048	0.736839	0.559913	CDS	IV	459	COG1476	K	｛NA}	Name=hypothetical protein predicted by Glimmer/Critica
peak_1208-SF45436_b58170	peak_1208	0.4	pSF45436b	1228921	1229892	1229104	0	0	0	1	1	1			1.70281	3.28549e-95	SF45436_b58170	22.5662	26.8323	24.3473	14.4042	-0.249809	0.875931	0.75727	0.292113	0.520599	CDS	III	267			｛NA}	Name=miscellaneous%3B hypothetical/partial homology
peak_1209-SF45436_b58170	peak_1209	0.475	pSF45436b	1228921	1229892	1229530	1	1	1	1	1	1	7.75879	0	3.76829	0	SF45436_b58170	22.5662	26.8323	24.3473	14.4042	-0.249809	0.875931	0.75727	0.292113	0.520599	CDS	III	267			｛NA}	Name=miscellaneous%3B hypothetical/partial homology
peak_1210-SF45436_b58190	peak_1210	0.5	pSF45436b	1230993	1232218	1231321	1	1	1	1	1	1	9.88526	0	7.01786	0	SF45436_b58190	6.68794	4.4961	178.395	62.7542	0.572887	0.740556	1.50729	3.23157e-12	0.617716	CDS	II	429			｛NA}	Name=MISCELLANEOUS%3B Unknown
peak_1212-SF45436_b58240	peak_1212	0.495	pSF45436b	1236568	1237150	1236849	1	1	1	1	1	1	7.22256	0	6.81311	0	SF45436_b58240	90.2148	73.3845	274.418	299.018	0.297889	0.280017	-0.123857	0.288195	0.608247	CDS	I	1164	COG2931	Q	｛NA}	Name=Alkaline phosphatase (EC 3.1.3.1)
peak_1214-SF45436_b58300	peak_1214	0.395	pSF45436b	1245996	1246974	1246105	1	1	1	0	0	0	1.37135	4.1483e-53			SF45436_b58300	12.8221	16.5154	177.417	35.8191	-0.365185	0.827644	2.30834	1.29581e-21	0.636698	CDS	I	1902	COG2895	P	{COG2895 GTPases - Sulfate adenylate transferase subunit 1 P Inorganic ion transport and metabolism }	Name=Sulfate adenylyltransferase subunit 1 (EC 2.7.7.4) / Adenylylsulfate kinase (EC 2.7.1.25)
peak_1215-SF45436_b58310	peak_1215	0.495	pSF45436b	1246555	1246856	1246708	1	1	1	0	0	0	3.00162	0	1.42143	3.72443e-38	SF45436_b58310	14.3456	8.26641	403.177	58.9099	0.795279	0.386109	2.77483	8.18273e-60	0.61	CDS	I	900	COG0175	EH	{COG0175 3'-phosphoadenosine 5'-phosphosulfate sulfotransferase (PAPS reductase)/FAD synthetase and related enzymes EH Multiple classes}	Name=Sulfate adenylyltransferase subunit 2 (EC 2.7.7.4)
peak_1216-SF45436_b58320	peak_1216	0.46	pSF45436b	1248017	1248315	1248164	0	0	0	0	0	0	1.5571	1.83021e-112			SF45436_b58320	26.8252	26.4346	23.543	31.7144	0.0211607	0.945852	-0.429844	0.400286	0.668293	CDS	IV	1230	COG1940	KG	{COG1940 Transcriptional regulator/sugar kinase KG Multiple classes}	Name=NagC-like transcriptional regulator of glucosamine ABC transporter and kinase cluster
peak_1216-SF45436_b58330	peak_1216	0.46	pSF45436b	1248017	1248315	1248164	0	0	0	0	0	0	1.5571	1.83021e-112			SF45436_b58330	107.448	86.7339	22.6565	18.8461	0.308964	0.202977	0.265658	0.80546	0.620662	CDS	I	1239	COG1653	G	{COG1653 ABC-type sugar transport system, periplasmic component G Carbohydrate transport and metabolism }	Name=Glucosamine ABC transport system2C periplasmic sugar-binding protein
peak_1217-SF45436_b58400	peak_1217	0.46	pSF45436b	1255565	1256655	1255648	0	0	0	0	0	0	1.10356	1.96562e-05			SF45436_b58400	38.3696	22.5497	23.5919	50.994	0.766851	0.0925292	-1.11204	0.00350636	0.568862	CDS	IV	501	COG1359	C	{COG1359 Uncharacterized conserved protein S Function unknown }	Name=Hypothetical protein
peak_1218-SF45436_b58410	peak_1218	0.48	pSF45436b	1255883	1256400	1256130	1	1	1	1	1	1	2.5611	0	2.27613	1.76258e-278	SF45436_b58410	106.089	94.1215	54.4267	54.1867	0.172674	0.499357	0.0063755	0.935911	0.580069	CDS	IV	1455	COG0154	J	{COG0154 Asp-tRNAAsn/Glu-tRNAGln amidotransferase A subunit and related amidases J Translation, ribosomal structure and biogenesis }	Name=Aspartyl-tRNA(Asn) amidotransferase subunit A (EC 6.3.5.6) @ Glutamyl-tRNA(Gln) amidotransferase subunit A (EC 6.3.5.7)
peak_1220-SF45436_b58420	peak_1220	0.46	pSF45436b	1257220	1258387	1258031	1	1	1	1	1	1	5.5575	0	8.85316	0	SF45436_b58420	138.902	124.215	73.1685	82.4129	0.161232	0.438754	-0.171647	0.529104	0.571429	CDS	IV	630	COG1309	K	{COG1309 Transcriptional regulator K Transcription }	Name=TetR family transcriptional regulator
peak_1221-SF45436_b58430	peak_1221	0.46	pSF45436b	1259936	1260301	1260122	1	0	1	0	0	0	2.15843	0			SF45436_b58430	34.8679	39.2272	17.1	20.6668	-0.169955	0.924756	-0.273318	0.682437	0.635417	CDS	I	864	COG1414	K	{COG1414 Transcriptional regulator K Transcription }	Name=Transcriptional regulator2C IclR family
peak_1221-SF45436_b58440	peak_1221	0.46	pSF45436b	1259936	1260301	1260122	1	0	1	0	0	0	2.15843	0			SF45436_b58440	5.97735	6.45813	4.617	5.00773	-0.111611	0.988737	-0.117199	0.933362	0.619792	CDS	I	384	COG0251	V	{COG0251 Putative translation initiation inhibitor, yjgF family J Translation, ribosomal structure and biogenesis }	Name=Bona fide RidA/YjgF/TdcF/RutC subgroup
peak_1222-SF45436_b58550	peak_1222	0.48	pSF45436b	1270878	1271192	1271035	0	0	1	0	0	0	1.84507	1.99719e-240			SF45436_b58550	107.912	130.651	110.611	60.7201	-0.27587	0.546879	0.865242	0.00167686	0.650624	CDS	I	561	COG5654	S	{COG5654 Uncharacterized conserved protein S Function unknown }	Name=FIG01074507: hypothetical protein
peak_1222-SF45436_b58560	peak_1222	0.48	pSF45436b	1270878	1271192	1271035	0	0	1	0	0	0	1.84507	1.99719e-240			SF45436_b58560	126.488	150.366	56.3969	50.9542	-0.24947	0.57793	0.146416	0.871582	0.655914	CDS	I	372	COG3620	K	｛NA}	Name=FIG01075229: hypothetical protein
peak_1224-SF45436_b59170	peak_1224	0.495	pSF45436b	1330842	1331395	1331160	1	1	1	1	1	1	3.33442	0	3.62726	0	SF45436_b59170	62.1644	55.1094	243.285	195.959	0.173791	0.650428	0.312093	0.162588	0.58	CDS	III	300			｛NA}	Name=FIG00984951: hypothetical protein
peak_1224-SF45436_b59180	peak_1224	0.495	pSF45436b	1330842	1331395	1331160	1	1	1	1	1	1	3.33442	0	3.62726	0	SF45436_b59180	18.5962	11.4811	57.456	61.0466	0.695744	0.367546	-0.0874518	0.765889	0.564815	CDS	II	216			｛NA}	Name=hypothetical protein
peak_1224-SF45436_b59190	peak_1224	0.495	pSF45436b	1330842	1331395	1331160	1	1	1	1	1	1	3.33442	0	3.62726	0	SF45436_b59190	10.93	5.24851	100.372	23.5465	1.05831	0.324792	2.09177	4.10906e-11	0.606349	CDS	IV	315			｛NA}	Name=MISCELLANEOUS%3B Hypothetical/Partial homology
peak_1226-SF45436_b59290	peak_1226	0.435	pSF45436b	1341756	1342508	1341919	1	1	1	1	1	1	3.07596	0	1.63677	1.40291e-79	SF45436_b59290	245.242	207.644	110.104	166.788	0.240092	0.081726	-0.599141	0.000973221	0.621429	CDS	I	840	COG0179	Q	{COG0179 2-keto-4-pentenoate hydratase/2-oxohepta-3-ene-1,7-dioic acid hydratase (catechol pathway) Q Secondary metabolites biosynthesis, transport and catabolism }	Name=2-hydroxyhepta-22C4-diene-12C7-dioate isomerase (EC 5.3.3.-) / 5-carboxymethyl-2-oxo-hex-3- ene-12C7-dioate decarboxylase (EC 4.1.1.68)
peak_1227-SF45436_b59290	peak_1227	0.49	pSF45436b	1341756	1342508	1342331	1	1	1	1	1	0	2.37181	0	1.5451	4.86094e-62	SF45436_b59290	245.242	207.644	110.104	166.788	0.240092	0.081726	-0.599141	0.000973221	0.621429	CDS	I	840	COG0179	Q	{COG0179 2-keto-4-pentenoate hydratase/2-oxohepta-3-ene-1,7-dioic acid hydratase (catechol pathway) Q Secondary metabolites biosynthesis, transport and catabolism }	Name=2-hydroxyhepta-22C4-diene-12C7-dioate isomerase (EC 5.3.3.-) / 5-carboxymethyl-2-oxo-hex-3- ene-12C7-dioate decarboxylase (EC 4.1.1.68)
peak_1228-SF45436_b59480	peak_1228	0.465	pSF45436b	1359990	1360636	1360311	1	1	1	1	1	1	5.37086	0	5.6886	0	SF45436_b59480	61.1249	51.5153	288.636	136.558	0.246759	0.51345	1.07973	1.89127e-11	0.586957	CDS	I	690	COG2197	TK	{COG2197 Response regulator containing a CheY-like receiver domain and an HTH DNA-binding domain TK Multiple classes}	Name=two component transcriptional regulator2C LuxR family
peak_1229-SF45436_b59490	peak_1229	0.41	pSF45436b	1359948	1361957	1361113	0	0	1	0	0	0	1.86151	3.26618e-257			SF45436_b59490	0	0	3.58167	2.21987	NA	NA	0.690156	0.777371	0.569697	CDS	IV	495	COG2202	T	{COG3829 Transcriptional regulator containing PAS, AAA-type ATPase, and DNA-binding domains KT Multiple classes}	Name=hypothetical protein
peak_1229-SF45436_b59500	peak_1229	0.41	pSF45436b	1359948	1361957	1361113	0	0	1	0	0	0	1.86151	3.26618e-257			SF45436_b59500	0	1.53082	4.9248	3.05233	NA	NA	0.690156	0.726641	0.6	CDS	IV	180			｛NA}	Name=diguanylate cyclase/phosphodiesterase (GGDEF & EAL domains) with PAS/PAC sensor(s)
peak_1229-SF45436_b59510	peak_1229	0.41	pSF45436b	1359948	1361957	1361113	0	0	1	0	0	0	1.86151	3.26618e-257			SF45436_b59510	13.2007	18.1111	18.3119	24.7625	-0.456259	0.735595	-0.435375	0.463847	0.586854	CDS	IV	1065	COG2199	T	{COG3706 Response regulator containing a CheY-like receiver domain and a GGDEF domain T Signal transduction mechanisms }	Name=FIG01074442: hypothetical protein
peak_1231-SF45436_b59690	peak_1231	0.505	pSF45436b	1380647	1381154	1380901	1	1	1	1	1	1	2.97315	0	4.78484	0	SF45436_b59690	5.62574	4.05216	4.82824	8.07969	0.473351	0.81618	-0.742804	0.532699	0.633987	CDS	I	612	COG0625	O	{COG0625 Glutathione S-transferase O Posttranslational modification, protein turnover, chaperones }	Name=Glutathione S-transferase2C unnamed subgroup (EC 2.5.1.18)
peak_1231-SF45436_b59700	peak_1231	0.505	pSF45436b	1380647	1381154	1380901	1	1	1	1	1	1	2.97315	0	4.78484	0	SF45436_b59700	11.564	15.6083	29.9351	18.8526	-0.432673	0.78002	0.667072	0.303784	0.62854	CDS	I	918	COG0583	K	{COG0583 Transcriptional regulator K Transcription }	Name=Transcriptional regulator2C LysR family
peak_1232-SF45436_b59720	peak_1232	0.47	pSF45436b	1383658	1384067	1383855	1	1	1	1	1	1	3.06751	0	2.74241	0	SF45436_b59720	20.5857	37.481	13.6923	10.6763	-0.864518	0.13177	0.35895	0.780658	0.590433	CDS	II	669	COG1011	H	{COG1011 Predicted hydrolase (HAD superfamily) R General function prediction only }	Name=Haloacid dehalogenase2C type II
peak_1232-SF45436_b59730	peak_1232	0.47	pSF45436b	1383658	1384067	1383855	1	1	1	1	1	1	3.06751	0	2.74241	0	SF45436_b59730	1.3283	4.7838	5.472	5.40516	-1.84858	0.393194	0.0177304	0.98494	0.667824	CDS	I	864	COG2153	R	{COG2153 Predicted acyltransferase R General function prediction only }	Name=Acetyltransferase (EC 2.3.1.-)
peak_1233-SF45436_b59750	peak_1233	0.46	pSF45436b	1386470	1386753	1386609	1	1	1	0	0	0	2.64775	0	1.49054	2.14452e-49	SF45436_b59750	39.6156	78.3983	45.3329	27.2028	-0.984755	0.00406679	0.736806	0.128994	0.62901	CDS	III	717	COG1011	H	{COG1011 Predicted hydrolase (HAD superfamily) R General function prediction only }	Name=2-haloalkanoic acid dehalogenase
peak_1235-SF45436_b59770	peak_1235	0.43	pSF45436b	1388145	1389029	1388862	1	1	1	1	1	1	2.43919	0	1.91978	1.27151e-154	SF45436_b59770	9.65426	9.27182	39.1498	33.7971	0.0583137	0.956948	0.212108	0.80839	0.626709	CDS	I	951	COG0601	EP	{COG0601 ABC-type dipeptide/oligopeptide/nickel transport systems, permease components EP Multiple classes}	Name=Peptide ABC transporter2C permease protein
peak_1236-SF45436_b59800	peak_1236	0.47	pSF45436b	1393292	1396241	1393904	1	1	1	1	1	1	8.27519	0	15.7658	0	SF45436_b59800	1131.11	67.5214	923.467	44.0525	4.06625	6.89119e-247	4.38976	7.45479e-198	0.554955	CDS	IV	1110			｛NA}	Name=Mlr1851 protein
peak_1237-SF45436_b59810	peak_1237	0.605	pSF45436b	1393292	1396241	1394774	1	1	1	1	1	1	23.2087	0	30.4778	0	SF45436_b59810	1331.23	90.2654	2696.75	55.7839	3.88244	1.0444e-282	5.59523	0	0.58046	CDS	II	522	COG4960	OT	{COG4960 Flp pilus assembly protein, protease CpaA OU Multiple classes}	Name=Type IV prepilin peptidase TadV/CpaA
peak_1237-SF45436_b59820	peak_1237	0.605	pSF45436b	1393292	1396241	1394774	1	1	1	1	1	1	23.2087	0	30.4778	0	SF45436_b59820	1183.11	65.2385	1740.1	33.0907	4.18071	4.19549e-262	5.7166	0	0.6054	CDS	II	963	COG3745	UW	{COG3745 Flp pilus assembly protein CpaB U Intracellular trafficking, secretion, and vesicular transport }	Name=Flp pilus assembly protein RcpC/CpaB
peak_1238-SF45436_b59820	peak_1238	0.54	pSF45436b	1393292	1396241	1395218	1	1	1	1	1	1	17.248	0	21.7289	0	SF45436_b59820	1183.11	65.2385	1740.1	33.0907	4.18071	4.19549e-262	5.7166	0	0.6054	CDS	II	963	COG3745	UW	{COG3745 Flp pilus assembly protein CpaB U Intracellular trafficking, secretion, and vesicular transport }	Name=Flp pilus assembly protein RcpC/CpaB
peak_1239-SF45436_b59830	peak_1239	0.46	pSF45436b	1393292	1396241	1396078	1	1	1	1	1	1	3.02544	0	1.7462	3.99908e-106	SF45436_b59830	1575.61	999.99	485.147	181.481	0.65593	4.99782e-35	1.4186	3.24971e-29	0.617036	CDS	II	1491	COG4964	UW	{COG4964 Flp pilus assembly protein, secretin CpaC U Intracellular trafficking, secretion, and vesicular transport }	Name=Type II/IV secretion system secretin RcpA/CpaC2C associated with Flp pilus assembly
peak_1240-SF45436_b59850	peak_1240	0.52	pSF45436b	1397766	1398527	1398122	1	1	1	1	1	1	14.1884	0	14.1988	0	SF45436_b59850	284.664	35.8759	404.849	68.0564	2.98817	9.69834e-50	2.57258	3.02524e-55	0.617239	CDS	IV	1659	COG4961	UW	{COG4961 Flp pilus assembly protein TadG U Intracellular trafficking, secretion, and vesicular transport }	Name=FIG00986286: hypothetical protein
peak_1242-SF45436_b59900	peak_1242	0.43	pSF45436b	1402729	1403065	1402891	0	0	0	0	0	0	1.6473	7.14019e-159	1.88111	3.62593e-143	SF45436_b59900	430.369	77.6162	216.528	46.7309	2.47114	5.74804e-62	2.21211	6.62488e-25	0.612948	CDS	II	1452	COG4962	UW	{COG4962 Flp pilus assembly protein, ATPase CpaF U Intracellular trafficking, secretion, and vesicular transport }	Name=Type II/IV secretion system ATP hydrolase TadA/VirB11/CpaF2C TadA subfamily
peak_1243-SF45436_b59940	peak_1243	0.485	pSF45436b	1406984	1407779	1407355	1	1	1	1	1	1	12.9218	0	12.6254	0	SF45436_b59940	562.062	396.375	502.488	464.705	0.503865	9.41283e-09	0.112774	0.728931	0.634581	CDS	II	561			｛NA}	Name=hypothetical protein
peak_1245-SF45436_b59950	peak_1245	0.475	pSF45436b	1408159	1409804	1408950	1	1	1	1	1	1	3.98657	0	3.8077	0	SF45436_b59950	1012.81	1135.28	993.525	761.565	-0.164683	0.321608	0.383589	1.54195e-05	0.559006	CDS	III	483	COG5010	UW	{COG5010 Flp pilus assembly protein TadD, contains TPR repeats U Intracellular trafficking, secretion, and vesicular transport }	Name=FOG: TPR repeat
peak_1247-SF45436_b59970	peak_1247	0.45	pSF45436b	1410733	1411687	1411022	1	1	1	1	1	1	7.06016	0	5.38766	0	SF45436_b59970	153.623	48.4558	1056.31	918.582	1.66465	3.758e-14	0.201555	0.0767694	0.664042	CDS	III	381			｛NA}	Name=Miscellaneous%3B Unknown
peak_1248-SF45436_b59970	peak_1248	0.51	pSF45436b	1410733	1411687	1411395	1	1	1	1	1	1	4.986	0	3.42165	0	SF45436_b59970	153.623	48.4558	1056.31	918.582	1.66465	3.758e-14	0.201555	0.0767694	0.664042	CDS	III	381			｛NA}	Name=Miscellaneous%3B Unknown
peak_1248-SF45436_b59980	peak_1248	0.51	pSF45436b	1410733	1411687	1411395	1	1	1	1	1	1	4.986	0	3.42165	0	SF45436_b59980	1823.86	808.271	22674.9	15453.8	1.17409	2.09931e-98	0.553142	2.8202e-244	0.564706	CDS	I	255	COG1278	K	{COG1278 Cold shock proteins K Transcription }	Name=Cold shock protein CspA
peak_1250-SF45436_b60020	peak_1250	0.45	pSF45436b	1412895	1413830	1413610	1	1	1	1	1	1	4.67702	0	3.23392	0	SF45436_b60020	111.808	102.942	26.1704	25.2149	0.119196	0.624031	0.0536629	0.996615	0.544283	CDS	IV	621	COG1522	K	{COG1522 Transcriptional regulators K Transcription }	Name=Leucine-responsive regulatory protein2C regulator for leucine (or lrp) regulon and high-affinity branched-chain amino acid transport system
peak_1250-SF45436_b60030	peak_1250	0.45	pSF45436b	1412895	1413830	1413610	1	1	1	1	1	1	4.67702	0	3.23392	0	SF45436_b60030	1.731	3.53265	14.7076	29.4184	-1.02915	0.738993	-1.00016	0.0574411	0.696833	CDS	I	1326	COG0665	E	{COG0665 Glycine/D-amino acid oxidases (deaminating) E Amino acid transport and metabolism }	Name=Small molecule metabolism%3B Degradation%3B amino acids
peak_1251-SF45436_b60060	peak_1251	0.455	pSF45436b	1419233	1419720	1419478	1	1	1	1	1	1	3.82991	0	2.67585	0	SF45436_b60060	66.148	53.6698	751.221	141.645	0.301585	0.383371	2.40696	2.30317e-94	0.676888	CDS	I	1761	COG4618	U	{COG4618 ABC-type protease/lipase transport system, ATPase and permease components R General function prediction only }	Name=CELL PROCESSES%3B Transport of small molecules%3B amino acids2C amines2C peptides
peak_1252-SF45436_b60080	peak_1252	0.66	pSF45436b	1420906	1422953	1421378	1	1	1	1	1	1	15.9794	0	17.1071	0	SF45436_b60080	282.142	6.76323	3899.13	19.5755	5.38257	3.86361e-68	7.63796	0	0.583531	CDS	II	1263	COG0156	H	{COG0156 7-keto-8-aminopelargonate synthetase and related enzymes H Coenzyme transport and metabolism }	Name=2-amino-3-ketobutyrate coenzyme A ligase (EC 2.3.1.29)
peak_1253-SF45436_b60090	peak_1253	0.53	pSF45436b	1420906	1422953	1422211	1	1	1	1	1	1	11.5182	0	14.1728	0	SF45436_b60090	45.3617	41.0235	285.755	11.22	0.145025	0.761751	4.67063	2.89474e-63	0.577075	CDS	IV	759	COG0745	TK	{COG0745 Response regulators consisting of a CheY-like receiver domain and a winged-helix DNA-binding domain TK Multiple classes}	Name=Phosphate regulon transcriptional regulatory protein PhoB (SphR)
peak_1253-SF45436_b60100	peak_1253	0.53	pSF45436b	1420906	1422953	1422211	1	1	1	1	1	1	11.5182	0	14.1728	0	SF45436_b60100	19.7871	4.75081	110.383	31.5758	2.05831	0.00569685	1.80563	4.7915e-10	0.563218	CDS	IV	174			｛NA}	Name=hypothetical protein
peak_1254-SF45436_b60090	peak_1254	0.435	pSF45436b	1420906	1422953	1422728	0	0	1	1	1	1	1.46371	3.68137e-80	1.86129	1.93379e-137	SF45436_b60090	45.3617	41.0235	285.755	11.22	0.145025	0.761751	4.67063	2.89474e-63	0.577075	CDS	IV	759	COG0745	TK	{COG0745 Response regulators consisting of a CheY-like receiver domain and a winged-helix DNA-binding domain TK Multiple classes}	Name=Phosphate regulon transcriptional regulatory protein PhoB (SphR)
peak_1254-SF45436_b60110	peak_1254	0.435	pSF45436b	1420906	1422953	1422728	0	0	1	1	1	1	1.46371	3.68137e-80	1.86129	1.93379e-137	SF45436_b60110	0	0	18.529	9.97295	NA	NA	0.893689	0.281987	0.60396	CDS	IV	303			｛NA}	Name=hypothetical protein
peak_1257-SF45436_b60460	peak_1257	0.44	pSF45436b	1456050	1456406	1456227	1	1	1	0	0	0	1.58406	1.24165e-127	1.77193	9.00554e-115	SF45436_b60460	15.7973	7.79076	6294.07	24.9364	1.01984	0.218949	7.9796	0	0.608631	CDS	III	672			｛NA}	Name=Bores hole in peptidoglycan layer allowing type IV secretion complex assembly to occur (VirB1)
peak_1257-SF45436_b60470	peak_1257	0.44	pSF45436b	1456050	1456406	1456227	1	1	1	0	0	0	1.58406	1.24165e-127	1.77193	9.00554e-115	SF45436_b60470	264.901	309.808	103.968	99.564	-0.225922	0.438223	0.0624436	0.98691	0.550265	CDS	II	378	COG1510	K	｛NA}	Name=FIG01074598: hypothetical protein
peak_1258-SF45436_b60480	peak_1258	0.5	pSF45436b	1456786	1462395	1457123	1	1	1	1	1	1	5.75553	0	4.11834	0	SF45436_b60480	49.7522	47.2861	30.7966	21.4732	0.0733419	0.857413	0.520231	0.444899	0.555256	CDS	IV	1113	COG3177	K	{COG3177 Uncharacterized conserved protein S Function unknown }	Name=hypothetical protein
peak_1259-SF45436_b60490	peak_1259	0.495	pSF45436b	1456786	1462395	1457956	1	1	1	1	1	1	13.4187	0	16.4646	0	SF45436_b60490	19.6399	18.0418	16.7091	8.17588	0.122444	0.884678	1.03119	0.234236	0.574405	CDS	II	336			｛NA}	Name=hypothetical protein
peak_1261-SF45436_b60510	peak_1261	0.45	pSF45436b	1456786	1462395	1460060	1	1	1	1	1	1	5.69745	0	6.38588	0	SF45436_b60510	1.77107	6.80363	16.416	18.6531	-1.94169	0.244249	-0.184313	0.791848	0.512346	CDS	IV	162			｛NA}	Name=hypothetical protein
peak_1262-SF45436_b60520	peak_1262	0.44	pSF45436b	1456786	1462395	1460821	1	1	1	1	1	1	2.00879	0	1.7679	9.07027e-112	SF45436_b60520	3.75049	3.60192	13.5191	21.5458	0.0583137	0.975157	-0.672414	0.29622	0.581699	CDS	IV	153			｛NA}	Name=hypothetical protein
peak_1263-SF45436_b60540	peak_1263	0.52	pSF45436b	1456786	1462395	1461679	1	1	1	1	1	1	7.35392	0	7.65648	0	SF45436_b60540	138.674	114.811	470.319	315.916	0.272439	0.18308	0.574098	4.6567e-06	0.566667	CDS	IV	120			｛NA}	Name=hypothetical protein
peak_1265-SF45436_b60550	peak_1265	0.485	pSF45436b	1462997	1463948	1463136	1	1	1	1	1	0	1.61283	1.42557e-138	1.31317	2.33254e-22	SF45436_b60550	186.572	208.693	23.8974	41.4316	-0.161652	0.789427	-0.793878	0.0609895	0.574863	CDS	II	915	COG1708	R	{COG1708 Predicted nucleotidyltransferases R General function prediction only }	Name=conserved hypothetical protein2C similar to SMa10599
peak_1267-SF45436_b60580	peak_1267	0.435	pSF45436b	1465932	1467502	1466113	0	0	1	0	0	0	1.61381	4.22484e-161			SF45436_b60580	73.467	94.7714	19.6992	19.9789	-0.367355	0.419832	-0.0203376	0.942155	0.563636	CDS	I	660	COG1134	GM	{COG1134 ABC-type polysaccharide/polyol phosphate transport system, ATPase component GM Multiple classes}	Name=Capsular polysaccharide ABC transporter2C ATP-binding protein KpsT
peak_1268-SF45436_b60590	peak_1268	0.54	pSF45436b	1465932	1467502	1466851	1	1	1	0	0	0	3.27167	0			SF45436_b60590	471.096	497.429	266.493	290.554	-0.0784716	0.981196	-0.124711	0.294044	0.617978	CDS	II	1335	COG3524	M	{COG3524 Capsule polysaccharide export protein M Cell wall/membrane/envelope biogenesis }	Name=Capsular polysaccharide export system inner membrane protein KpsE
peak_1271-SF45436_b60600	peak_1271	0.52	pSF45436b	1467961	1477030	1469010	1	1	1	1	1	1	11.7974	0	14.3175	0	SF45436_b60600	360.652	213.098	148.895	164.526	0.759089	1.41523e-10	-0.144025	0.408014	0.559969	CDS	IV	1284	COG0438	M	{COG0438 Glycosyltransferase M Cell wall/membrane/envelope biogenesis }	Name=glycosyltransferase( EC:2.4.- )
peak_1274-SF45436_b60610	peak_1274	0.485	pSF45436b	1467961	1477030	1471269	1	1	1	1	1	1	14.5694	0	20.5509	0	SF45436_b60610	388.204	306.767	223.678	120.439	0.339673	0.00107741	0.89312	1.17412e-06	0.489327	CDS	IV	609			｛NA}	Name=hypothetical protein
peak_1276-SF45436_b60630	peak_1276	0.53	pSF45436b	1467961	1477030	1472778	1	1	1	1	1	1	11.6146	0	11.0327	0	SF45436_b60630	35.5861	10.6801	130.565	87.3108	1.73639	0.000542105	0.580531	0.028163	0.55814	CDS	IV	129			｛NA}	Name=hypothetical protein
peak_1278-SF45436_b60640	peak_1278	0.505	pSF45436b	1467961	1477030	1474033	1	1	1	1	1	1	11.5149	0	17.8445	0	SF45436_b60640	210.757	25.5136	62.016	33.9148	3.04624	1.15003e-37	0.870728	0.0248433	0.635802	CDS	IV	162			｛NA}	Name=hypothetical protein
peak_1278-SF45436_b60650	peak_1278	0.505	pSF45436b	1467961	1477030	1474033	1	1	1	1	1	1	11.5149	0	17.8445	0	SF45436_b60650	147.631	28.7939	48.8572	17.8052	2.35816	1.26895e-20	1.45627	0.00102246	0.535714	CDS	IV	756			｛NA}	Name=Mlr0581 protein
peak_1281-SF45436_b60670	peak_1281	0.485	pSF45436b	1467961	1477030	1476689	1	1	1	1	1	1	4.77686	0	5.06642	0	SF45436_b60670	0	0	9.29208	10.3664	NA	NA	-0.157841	0.868964	0.584906	CDS	IV	159			｛NA}	Name=hypothetical protein
peak_1281-SF45436_b60680	peak_1281	0.485	pSF45436b	1467961	1477030	1476689	1	1	1	1	1	1	4.77686	0	5.06642	0	SF45436_b60680	57.0403	26.1121	85.1805	45.8759	1.12726	0.00144984	0.892785	0.00535527	0.599735	CDS	II	1509	COG2931	Q	{COG2931 RTX toxins and related Ca2+-binding proteins Q Secondary metabolites biosynthesis, transport and catabolism }	Name=hemolysin-type calcium binding protein
peak_1282-SF45436_b60690	peak_1282	0.455	pSF45436b	1478832	1480263	1479090	1	1	1	1	1	1	2.9573	0	3.01529	0	SF45436_b60690	19.984	13.7088	82.325	136.671	0.543741	0.478994	-0.731308	0.000403653	0.59204	CDS	IV	201			｛NA}	Name=hypothetical protein
peak_1283-SF45436_b60700	peak_1283	0.465	pSF45436b	1478832	1480263	1479503	1	1	1	1	1	1	2.85368	0	2.80544	0	SF45436_b60700	137.119	116.194	431.959	405.996	0.238886	0.248927	0.0894259	0.867769	0.562249	CDS	IV	249	COG3563	M	{COG3563 Capsule polysaccharide export protein M Cell wall/membrane/envelope biogenesis }	Name=hypothetical protein
peak_1285-SF45436_b60710	peak_1285	0.465	pSF45436b	1478825	1481285	1480568	0	0	0	0	0	0	1.1516	1.55729e-10			SF45436_b60710	28.2755	38.337	25.1236	27.3382	-0.439186	0.576132	-0.121876	0.815367	0.583575	CDS	IV	1035	COG3563	M	{COG3563 Capsule polysaccharide export protein M Cell wall/membrane/envelope biogenesis }	Name=Capsular polysaccharide export system protein KpsC
peak_1285-SF45436_b60720	peak_1285	0.465	pSF45436b	1478825	1481285	1480568	0	0	0	0	0	0	1.1516	1.55729e-10			SF45436_b60720	24.5155	23.8031	37.1788	44.6242	0.0425464	0.934841	-0.263346	0.519822	0.603756	CDS	IV	1065	COG3563	M	{COG3563 Capsule polysaccharide export protein M Cell wall/membrane/envelope biogenesis }	Name=Capsular polysaccharide export system protein KpsC
peak_1287-SF45436_b60740	peak_1287	0.495	pSF45436b	1483000	1483816	1483393	1	1	1	1	1	1	18.4598	0	19.1844	0	SF45436_b60740	51.4621	8.31015	53.4693	13.0814	2.63057	1.61119e-08	2.03119	4.76151e-06	0.598413	CDS	IV	630	COG3672	O	{COG3672 Predicted periplasmic protein S Function unknown }	Name=CONSERVED HYPOTHETICAL SIGNAL PEPTIDE PROTEIN
peak_1287-SF45436_b60750	peak_1287	0.495	pSF45436b	1483000	1483816	1483393	1	1	1	1	1	1	18.4598	0	19.1844	0	SF45436_b60750	2.45225	11.7755	53.0363	51.6548	-2.26361	0.0494098	0.038079	0.983344	0.641026	CDS	IV	234			｛NA}	Name=Miscellaneous%3B Unknown
peak_1288-SF45436_b60760	peak_1288	0.425	pSF45436b	1485657	1486306	1485745	0	0	0	0	0	0	1.10621	1.59393e-05			SF45436_b60760	5.93101	2.13602	33.5955	19.1658	1.47335	0.371754	0.809737	0.160136	0.576227	CDS	III	387			｛NA}	Name=hypothetical protein
peak_1289-SF45436_b60760	peak_1289	0.47	pSF45436b	1485845	1486384	1486115	1	0	1	1	1	1	1.68208	7.29424e-166	4.29616	0	SF45436_b60760	5.93101	2.13602	33.5955	19.1658	1.47335	0.371754	0.809737	0.160136	0.576227	CDS	III	387			｛NA}	Name=hypothetical protein
peak_1289-SF45436_b60770	peak_1289	0.47	pSF45436b	1485845	1486384	1486115	1	0	1	1	1	1	1.68208	7.29424e-166	4.29616	0	SF45436_b60770	8.62757	4.93622	50.0988	22.3212	0.805548	0.549262	1.16636	0.00719942	0.614203	CDS	II	1563	COG1404	O	{COG1404 Subtilisin-like serine proteases O Posttranslational modification, protein turnover, chaperones }	Name=peptidase S8 and S53 subtilisin kexin sedolisin
peak_1291-SF45436_b60920	peak_1291	0.555	pSF45436b	1502771	1503522	1503122	1	1	1	1	1	1	18.2364	0	17.3479	0	SF45436_b60920	162.758	35.9571	330.451	59.0653	2.17838	9.61453e-21	2.48405	2.14088e-43	0.66261	CDS	II	1479	COG0265	O	{COG0265 Trypsin-like serine proteases, typically periplasmic, contain C-terminal PDZ domain O Posttranslational modification, protein turnover, chaperones }	Name=Serine protease precursor MucD/AlgY associated with sigma factor RpoE
peak_1292-SF45436_b61030	peak_1292	0.67	pSF45436b	1511902	1512916	1512391	1	1	1	1	1	1	22.6141	0	26.4562	0	SF45436_b61030	1667.62	169.43	647.396	40.0062	3.29903	0	4.01635	6.39644e-132	0.559871	CDS	I	309			｛NA}	Name=HYPOTHETICAL/UNKNOWN PROTEIN
peak_1294-SF45436_b61040	peak_1294	0.505	pSF45436b	1513780	1514800	1514524	1	1	1	1	1	1	6.14592	0	4.09805	0	SF45436_b61040	63.6559	15.9481	7.60098	8.68588	1.99691	9.49714e-08	-0.192487	0.859199	0.610397	CDS	III	1866	COG5001	T	{COG5001 Predicted signal transduction protein containing a membrane domain, an EAL and a GGDEF domain T Signal transduction mechanisms }	Name=GGDEF domain/EAL domain protein
peak_1295-SF45436_b61060	peak_1295	0.53	pSF45436b	1515678	1516582	1516295	1	1	1	1	1	1	9.00096	0	5.25788	0	SF45436_b61060	502.097	311.138	140.357	98.4376	0.69041	1.53271e-12	0.511818	0.0502944	0.620833	CDS	IV	240			｛NA}	Name=hypothetical protein
peak_1296-SF45436_b61130	peak_1296	0.525	pSF45436b	1521208	1521630	1521441	1	1	1	0	0	0	1.77192	1.05782e-212			SF45436_b61130	65.4662	69.9802	80.9075	38.1541	-0.0961962	0.978532	1.08443	0.000921963	0.621032	CDS	II	504	COG1846	K	{COG1846 Transcriptional regulators K Transcription }	Name=Organic hydroperoxide resistance transcriptional regulator
peak_1296-SF45436_b61140	peak_1296	0.525	pSF45436b	1521208	1521630	1521441	1	1	1	0	0	0	1.77192	1.05782e-212			SF45436_b61140	57.2376	38.9662	24.624	5.54969	0.55474	0.119263	2.14959	0.00222649	0.641414	CDS	II	396	COG1764	V	{COG1764 Predicted redox protein, regulator of disulfide bond formation O Posttranslational modification, protein turnover, chaperones }	Name=Organic hydroperoxide resistance protein
peak_1297-SF45436_b61160	peak_1297	0.5	pSF45436b	1524801	1525208	1525000	1	1	1	0	0	0	2.25806	0			SF45436_b61160	131.619	91.849	27.9646	41.6227	0.519029	0.0115381	-0.573767	0.176641	0.617716	CDS	II	2145			｛NA}	Name=FIG01074338: hypothetical protein
peak_1297-SF45436_b61170	peak_1297	0.5	pSF45436b	1524801	1525208	1525000	1	1	1	0	0	0	2.25806	0			SF45436_b61170	15.7339	19.8512	31.7729	28.6525	-0.33535	0.829829	0.149137	0.903014	0.615054	CDS	IV	930	COG0330	O	{COG0330 Membrane protease subunits, stomatin/prohibitin homologs O Posttranslational modification, protein turnover, chaperones }	Name=Membrane protease family protein y2843
peak_1299-SF45436_b61200	peak_1299	0.515	pSF45436b	1531218	1531670	1531442	1	1	1	0	0	0	2.9077	0			SF45436_b61200	2.931	2.18936	5.36641	9.66628	0.420884	0.892215	-0.849003	0.426641	0.662883	CDS	IV	2643	COG1048	C	{COG1048 Aconitase A C Energy production and conversion }	Name=Aconitate hydratase (EC 4.2.1.3)
peak_1300-SF45436_b61250	peak_1300	0.435	pSF45436b	1536022	1536405	1536206	1	1	1	1	1	0	1.43232	3.05056e-73	1.47969	3.62911e-52	SF45436_b61250	2.6083	8.34991	15.2221	6.65962	-1.67865	0.24664	1.19266	0.188249	0.536364	CDS	III	330	COG3795	S	{COG3795 Uncharacterized protein conserved in bacteria S Function unknown }	Name=hypothetical protein
peak_1300-SF45436_b61260	peak_1300	0.435	pSF45436b	1536022	1536405	1536206	1	1	1	1	1	0	1.43232	3.05056e-73	1.47969	3.62911e-52	SF45436_b61260	36.1121	44.2095	58.4437	71.4321	-0.291873	0.762218	-0.289524	0.346471	0.634855	CDS	II	723	COG1802	K	{COG1802 Transcriptional regulators K Transcription }	Name=Transcriptional regulator2C GntR family
peak_1301-SF45436_b61360	peak_1301	0.495	pSF45436b	1547310	1547849	1547570	1	1	1	1	1	1	6.97371	0	4.17653	0	SF45436_b61360	201.251	16.8702	74.2629	14.6387	3.57644	6.48197e-41	2.34285	1.27117e-09	0.591837	CDS	IV	2646	COG3903	R	{COG3903 Predicted ATPase R General function prediction only }	Name=Signal transduction response regulator / Disease resistance domain-containing protein
peak_1302-SF45436_b61380	peak_1302	0.58	pSF45436b	1549735	1551448	1550326	1	1	1	1	1	1	20.9027	0	23.1111	0	SF45436_b61380	941.535	21.2655	1292.82	22.3286	5.46843	1.04999e-226	5.85549	3.44223e-298	0.619869	CDS	IV	1218	COG1944	J	{COG1944 Uncharacterized conserved protein S Function unknown }	Name=FIG00820054: hypothetical protein
peak_1302-SF45436_b61390	peak_1302	0.58	pSF45436b	1549735	1551448	1550326	1	1	1	1	1	1	20.9027	0	23.1111	0	SF45436_b61390	5849.36	153.982	1419.5	32.3188	5.24744	0	5.45687	0	0.504902	CDS	IV	204			｛NA}	Name=hypothetical protein
peak_1302-SF45436_b61400	peak_1302	0.58	pSF45436b	1549735	1551448	1550326	1	1	1	1	1	1	20.9027	0	23.1111	0	SF45436_b61400	2408.51	69.3553	1504.58	40.6458	5.11799	0	5.21011	0	0.547619	CDS	IV	588			｛NA}	Name=long-chain acyl-CoA synthetase
peak_1304-SF45436_b61410	peak_1304	0.46	pSF45436b	1552467	1553028	1552726	1	1	1	1	1	1	4.28045	0	4.70182	0	SF45436_b61410	1.06264	0	2.4624	2.03489	0.473351	0.940169	0.275118	0.944939	0.643519	CDS	II	1080	COG3335	X	｛NA}	Name=Mobile element protein
peak_1304-SF45436_b61420	peak_1304	0.46	pSF45436b	1552467	1553028	1552726	1	1	1	1	1	1	4.28045	0	4.70182	0	SF45436_b61420	12.924	4.61018	37.2688	29.3448	1.48716	0.115102	0.344864	0.623658	0.631918	CDS	II	777	COG4598	E	{COG4598 ABC-type histidine transport system, ATPase component E Amino acid transport and metabolism }	Name=Histidine ABC transporter2C ATP-binding protein HisP (TC 3.A.1.3.1)
peak_1305-SF45436_b61440	peak_1305	0.435	pSF45436b	1553732	1554567	1554242	1	1	1	1	1	1	7.33889	0	4.30457	0	SF45436_b61440	10.7146	4.95451	10.6261	8.35907	1.11276	0.306819	0.346201	0.82071	0.651452	CDS	II	723	COG4215	E	{COG4215 ABC-type arginine transport system, permease component E Amino acid transport and metabolism }	Name=Histidine ABC transporter2C permease protein HisQ (TC 3.A.1.3.1)
peak_1307-SF45436_b61600	peak_1307	0.405	pSF45436b	1571624	1571935	1571780	0	0	0	0	0	0	1.7524	1.18899e-202			SF45436_b61600	11.8489	17.8821	87.6005	100.889	-0.593763	0.611309	-0.203757	0.404861	0.626844	CDS	III	678	COG4566	TK	{COG4566 Response regulator T Signal transduction mechanisms }	Name=putative two-component response regulator
peak_1308-SF45436_b61690	peak_1308	0.445	pSF45436b	1581605	1581891	1581751	0	0	0	0	0	0	1.41909	1.82264e-66			SF45436_b61690	8.76678	11.4811	5.7456	7.63082	-0.389145	0.853582	-0.40938	0.740941	0.605556	CDS	IV	360			｛NA}	Name=hypothetical protein
peak_1309-SF45436_b61700	peak_1309	0.445	pSF45436b	1583150	1583567	1583351	1	1	1	1	1	1	3.21855	0	2.31978	6.46696e-293	SF45436_b61700	124.005	136.995	95.1572	75.7391	-0.14373	0.882969	0.329274	0.40693	0.612429	CDS	IV	1770	COG5616	R	{COG5616 Predicted integral membrane protein S Function unknown }	Name=Adenylate cyclase (EC 4.6.1.1)
peak_1309-SF45436_b61710	peak_1309	0.445	pSF45436b	1583150	1583567	1583351	1	1	1	1	1	1	3.21855	0	2.31978	6.46696e-293	SF45436_b61710	2.86913	5.51094	23.639	15.5669	-0.941686	0.684409	0.602693	0.43573	0.656667	CDS	IV	300			｛NA}	Name=Miscellaneous%3B Unknown
peak_1309-SF45436_b61720	peak_1309	0.445	pSF45436b	1583150	1583567	1583351	1	1	1	1	1	1	3.21855	0	2.31978	6.46696e-293	SF45436_b61720	2.94773	5.66192	16.1911	5.64472	-0.941686	0.677323	1.52023	0.0793883	0.627854	CDS	IV	876	COG0760	O	｛NA}	Name=hypothetical protein
peak_1313-SF45436_b62120	peak_1313	0.45	pSF45436b	1629872	1630195	1630033	0	0	1	0	0	0	1.81521	1.09272e-235			SF45436_b62120	17.6174	4.83416	38.88	24.0973	1.86567	0.0174644	0.690156	0.20434	0.631579	CDS	IV	114			｛NA}	Name=hypothetical protein
peak_1314-SF45436_b62420	peak_1314	0.405	pSF45436b	1662199	1662594	1662355	0	0	1	0	0	0	1.69296	7.47033e-168			SF45436_b62420	94.4712	115.371	19.2187	16.7506	-0.288337	0.549284	0.198303	0.883501	0.556911	CDS	IV	246	COG4423	S	{COG4423 Uncharacterized protein conserved in bacteria S Function unknown }	Name=hypothetical protein
peak_1314-SF45436_b62430	peak_1314	0.405	pSF45436b	1662199	1662594	1662355	0	0	1	0	0	0	1.69296	7.47033e-168			SF45436_b62430	52.4041	80.5251	60.0421	38.2586	-0.619758	0.102923	0.650189	0.120129	0.582192	CDS	IV	438	COG3742	S	{COG3742 Uncharacterized protein conserved in bacteria S Function unknown }	Name=hypothetical protein
peak_1315-SF45436_b62440	peak_1315	0.51	pSF45436b	1662883	1663302	1663086	0	0	0	1	1	1			2.26183	1.05567e-292	SF45436_b62440	157.521	23.1243	69.5266	48.6936	2.76806	6.45316e-26	0.513833	0.206958	0.618824	CDS	I	1275	COG1653	G	{COG1653 ABC-type sugar transport system, periplasmic component G Carbohydrate transport and metabolism }	Name=ABC transporter sugar binding protein
peak_1318-SF45436_b62490	peak_1318	0.455	pSF45436b	1670169	1673380	1671088	1	1	1	1	1	1	2.33881	0	1.4695	4.08865e-51	SF45436_b62490	348.288	354.52	53.0835	97.2751	-0.0255875	0.884864	-0.873806	0.000617251	0.580478	CDS	IV	963	COG1708	R	{COG1708 Predicted nucleotidyltransferases R General function prediction only }	Name=conserved hypothetical protein2C similar to SMa10599
peak_1319-SF45436_b62500	peak_1319	0.525	pSF45436b	1670169	1673380	1671708	1	1	1	1	1	1	7.77533	0	3.42532	0	SF45436_b62500	29.6021	28.4294	70.3543	50.1454	0.0583137	0.910556	0.488522	0.234627	0.563492	CDS	IV	126			｛NA}	Name=hypothetical protein
peak_1322-SF45436_b62510	peak_1322	0.465	pSF45436b	1670169	1673380	1673290	1	0	1	0	1	0	1.46603	1.4484e-81	1.2334	1.04426e-13	SF45436_b62510	2.01342	2.90049	4.1472	0	-0.526649	0.904058	NA	NA	0.635088	CDS	IV	285	COG3328	X	{COG3328 Transposase and inactivated derivatives L Replication, recombination and repair }	Name=Mobile element protein
peak_1323-SF45436_b62530	peak_1323	0.465	pSF45436b	1675530	1675983	1675780	1	1	1	0	0	0	1.4458	2.89921e-78			SF45436_b62530	4.50467	1.66393	9.99235	8.62614	1.43683	0.479667	0.212108	0.909646	0.648551	CDS	IV	828	COG3328	X	{COG3328 Transposase and inactivated derivatives L Replication, recombination and repair }	Name=Mobile element protein
peak_1323-SF45436_b62550	peak_1323	0.465	pSF45436b	1675530	1675983	1675780	1	1	1	0	0	0	1.4458	2.89921e-78			SF45436_b62550	10.8496	8.3616	22.0719	19.3656	0.375796	0.769704	0.188717	0.883416	0.603641	CDS	IV	2142	COG1042	C	{COG1042 Acyl-CoA synthetase (NDP forming) C Energy production and conversion }	Name=Acetyl-CoA synthetase (ADP-forming) alpha and beta chains2C putative
peak_1324-SF45436_b62570	peak_1324	0.46	pSF45436b	1679338	1679678	1679511	0	0	1	0	0	0	1.70743	8.91189e-188			SF45436_b62570	12.4435	20.4868	11.717	14.6376	-0.719294	0.450623	-0.321072	0.698091	0.587361	CDS	IV	807	COG1024	I	{COG1024 Enoyl-CoA hydratase/carnithine racemase I Lipid transport and metabolism }	Name=Enoyl-CoA hydratase (EC 4.2.1.17)
peak_1326-SF45436_b62600	peak_1326	0.51	pSF45436b	1681537	1682309	1681915	1	1	1	1	1	1	4.43586	0	7.76925	0	SF45436_b62600	14.9736	7.88602	8.95418	10.1744	0.925047	0.287964	-0.184313	0.851904	0.582492	CDS	IV	594	COG1171	E	{COG1171 Threonine dehydratase E Amino acid transport and metabolism }	Name=Threonine dehydratase2C catabolic (EC 4.3.1.19)
peak_1329-SF45436_b62680	peak_1329	0.45	pSF45436b	1689962	1690396	1690184	1	1	1	1	1	1	3.36525	0	2.49273	0	SF45436_b62680	18.0327	12.3702	16.9135	12.9493	0.543741	0.513262	0.385301	0.72201	0.599327	CDS	IV	891	COG0583	K	{COG0583 Transcriptional regulator K Transcription }	Name=Transcriptional regulators2C LysR family
peak_1329-SF45436_b62690	peak_1329	0.45	pSF45436b	1689962	1690396	1690184	1	1	1	1	1	1	3.36525	0	2.49273	0	SF45436_b62690	14.9159	14.606	18.3739	17.0818	0.0302993	0.956951	0.105193	0.970772	0.609582	CDS	IV	981	COG3181	C	{COG3181 Uncharacterized protein conserved in bacteria S Function unknown }	Name=Tricarboxylate transport protein TctC
peak_1330-SF45436_b62700	peak_1330	0.42	pSF45436b	1691238	1691628	1691428	1	1	1	0	0	0	2.23753	0			SF45436_b62700	1.35656	0	4.19132	1.29886	1.05831	0.836606	1.69016	0.41112	0.602837	CDS	IV	423			｛NA}	Name=Tricarboxylate transport protein TctB
[truncated: 6,288 more rows]
